# Supplementary material for: The Mechanism of Tigecycline Resistance in Acinetobacter baumannii Revealed by Proteomic and Genomic Analysis
Source: Int J Mol Sci. 2023 May 12;24(10):8652. doi: 10.3390/ijms24108652 (PMC10218405; doi:10.3390/ijms24108652)
Supplement: Supplementary file 1 [file ijms-24-08652-s001.zip]

Archive with 7 entries (7 files):
- Figure S1 Genome collinearity of 17978S and 17978R (A), and A54R and A54S (B) with MAUVE.tif
- Table S1.xlsx
- Table S2.docx
- Table S3.xlsx
- Table S4.docx
- Table S5.docx
- Table S6.xlsx
