# Supplementary material for: The Mechanism of Tigecycline Resistance in Acinetobacter baumannii Revealed by Proteomic and Genomic Analysis
Source: Int J Mol Sci. 2023 May 12;24(10):8652. doi: 10.3390/ijms24108652 (PMC10218405; doi:10.3390/ijms24108652)
Supplement: Supplementary file 1 [file ijms-24-08652-s001.zip › Table S1.xlsx]

## Sheet: Sheet1
Table S1: Differential expressed proteins between 17978S and 17978R, A54R and A54S
Accession	Protein Name	MW [kDa]	P-value	FC (17978 S/R)
Differential expressed proteins between 17978S and 17978R
A0A385EV16	Catalase	79.9	0.001651	0.456233
A0A654L018	Efflux pump membrane transporter	112.7	0.001419	0.409273
A0A6G0V6B4	Efflux pump membrane transporter	112.6	0.000128	0.214675
A0A1E3M7B3	Efflux transporter periplasmic adaptor subunit	43.4	0.00049	0.422075
D0CCU3	Glutamate dehydrogenase	46.2	0.000119	0.489599
A0A1E3M9K5	Acetylornithine aminotransferase	43.2	0.000526	0.479612
A0A656LEF2	Succinylarginine dihydrolase	49.8	0.004026	0.425858
B0V7M2	Protein CsuA/B putative secreted protein related to type I pili	18.7	0.001993	0.153276
A0A009GBW4	Glutaminase-asparaginase	37.7	0.000374	0.409186
A0A2P1BBL6	Surface antigen	12.5	0.014104	0.323715
A0A1E3M404	Protein CsuC	30.1	0.000632	0.33575
A0A171EWQ0	Chaperone-usher secretion system usher protein	92.6	0.001785	0.283832
A0A1E3M8A1	Outer membrane receptor protein	82.8	0.003982	0.369653
A0A0B2XJ85	Glutaminase	37.9	0.000138	0.364087
A0A333YD99	PfeA	82.7	0.002469	0.420962
A0A336A7K9	Signal peptide	25	0.000584	0.413655
A0A5N0FWS3	TonB-dependent siderophore receptor	82.7	0.000293	0.459901
A0A013SZJ0	Arginine N-succinyltransferase	38.7	0.002457	0.454934
A0A1E3M5A9	Alanine racemase	47.3	0.000636	0.470904
A0A1E3MBD7	Uncharacterized protein	41	0.004569	0.47154
A0A0H4UG90	Integrase	70.8	0.009032	0.44545
B0V7Y3	Protein CsuE putative secreted protein related to type I pili	37.3	0.00634	0.392697
A0A6S5UGR9	Uncharacterized protein	17.5	0.033027	0.231335
A0A1E3MAZ2	Cupin	44.7	0.008616	0.481365
A0A4Q4HFA3	SDR family oxidoreductase	25.7	0.000207	0.274341
A0A009EPX7	Uncharacterized protein	14.6	0.005444	0.440652
A0A009Q2G2	LysM domain-containing protein	16.9	0.001087	2.24755
N9HME4	HNS domain-containing protein	12.5	0.000413	5.09567
A0A1E3M5V4	Glutathione-dependent disulfide-bond oxidoreductase	32.3	0.002924	2.19826
A0A154DW33	Aspartate ammonia-lyase	51.6	0.000967	2.38612
A0A013SXZ0	Uncharacterized protein	19.9	0.026524	2.10058
Differential expressed proteins between A54R and A54S
Accession	Protein Name	MW [kDa]	P-value	FC (A54 R/S)
B0V7M2	Protein CsuA/B putative secreted protein related to type I pili	18.7	0.000649	0.323938
A0A1E3M404	Protein CsuC	30.1	0.002117	0.485423
A0A219CA73	Molecular chaperone	30.2	0.018685	0.303787
A0A336A7K9	Signal peptide	25	4.59e-05	0.483574
A0A654L0J3	Mannuronan 5-epimerase	51.9	0.00203	0.411801
A0A0J8TG41	3-oxoadipate enol-lactonase	28.9	0.03588	0.48373
A0A009EPX7	Uncharacterized protein	14.6	0.002385	0.331507
A0A654L018	Efflux pump membrane transporter	112.7	0.0008	5.134
A0A1E3M7B3	Efflux transporter periplasmic adaptor subunit	43.4	0.000449	5.2087
A0A0E1PTG5	Outer membrane factor lipoprotein	51.5	0.000406	7.1066
A0A2P7Q973	Glutathione-dependent formaldehyde dehydrogenase	41.9	0.001222	6.98912
A0A0G3D1E9	Glucose/arabinose dehydrogenase	49.4	0.004667	4.27098
A0A3S0N6H4	MCE family protein	61.2	0.008107	2.37174
A0A013RGA6	Oxidoreductase, FMN-binding protein	41.2	0.009047	4.39907
A0A009HK49	S-(hydroxymethyl)glutathione dehydrogenase	39.4	0.004755	6.05139
B0V405	Uncharacterized protein	10.7	0.002134	6.79904
A0A6L8M3F6	Type 1 glutamine amidotransferase domain-containing protein	24	0.001397	3.87058
N9HL52	CbiA domain-containing protein	24.8	0.001308	4.69578
Q6Q627	CatB8	23.8	0.000807	4.30991
A0A656L806	DNA-binding helix-turn-helix protein	15.8	0.003127	5.15556
A0A3Q8ULD4	S-formylglutathione hydrolase	31.3	0.006444	5.40319
A0A009H698	Uncharacterized protein	15.8	0.003717	4.64144
A0A4Q4HFA3	SDR family oxidoreductase	25.7	0.000481	8.7069
A0A5K1MMB1	Epoxyqueuosine reductase QueH	22.6	0.010755	7.19163
A0A009LPY6	Uncharacterized protein	6.4	0.0297	2.93229
