# Supplementary material for: The Mechanism of Tigecycline Resistance in Acinetobacter baumannii Revealed by Proteomic and Genomic Analysis
Source: Int J Mol Sci. 2023 May 12;24(10):8652. doi: 10.3390/ijms24108652 (PMC10218405; doi:10.3390/ijms24108652)
Supplement: Supplementary file 1 [file ijms-24-08652-s001.zip › Table S3.xlsx]

## Sheet: Sheet1
							Table S3 Coding genes in the deletion fragement in 17978R and A54S
Coding genes in 17978S deleted in 17978R
PROKKA_01294	975	ATGTTGAATGAATTTGAACATGCTCAGGCCGAAAACAAAAGTCAGCTCCGCCAAGATTTACTCTACCAATTGGTAAGTTTATCTAAAAGTTTGCCTTATCCAGCTTCAGGTCATACCTATCAGCGATGGCAATTATTTGCTCAAATTGCAGGGTATGATTTAAGTCTCGCTAAATTATTTGAGTCACATCATGATGCTTTAAGTATTCTAAATGAATTGGGTTATCAAGACGAAATCGATGATCATACTTGGGCGGTATGGGCAGCAGAGGGTGGGCCGGCACCTATACAGGTCCAGAACAATCATTGTAATGGTATAAAAACCTGGTGCTCAGGTGCAGAGTTTATTCAAAAAGCCCTAATGAGTTATAAGGACAAAGAAGGCCAAGCACAACTTTGT…	324	MLNEFEHAQAENKSQLRQDLLYQLVSLSKSLPYPASGHTYQRWQLFAQIAGYDLSLAKLFESHHDALSILNELGYQDEIDDHTWAVWAAEGGPAPIQVQNNHCNGIKTWCSGAEFIQKALMSYKDKEGQAQLCIVDLAHPSVHVDLSHWQAVGMQGTQTAQVHFDNTPVIPIGLPNCYLERPGFWHGAAGVAACWYGAAVRLVSFLHKSCTLNPNAFKKMYLGELAQQLSVTKQYFQYIAKLIDDEPALSHEREIRILRAQTEQCCQSVIQLVGKALGARPYCEEPTFSQLIADLPVFIRQSHAAFDYESIAELCLPEKSLWEL	-	-	1375662	1376636	+	-	-	9.5e-192; gi|898527716|ref|WP_049594819.1| acyl-CoA dehydrogenase [Acinetobacter baumannii]; gi|884899762|gb|AKQ26364.1| acyl-CoA dehydrogenase [Acinetobacter baumannii]; gi|985065046|gb|KWX64737.1| acyl-CoA dehydrogenase [Acinetobacter baumannii]	-	-	5.4e-192 tr|A0A0H4UVC1|A0A0H4UVC1_ACIBA Acyl-CoA dehydrogenase OS=Acinetobacter baumannii GN=ACX60_06405 PE=4 SV=1	-	-	hypothetical protein						acyl-CoA dehydrogenase
PROKKA_01295	795	ATGGGAACTTTGAAGCATCCCTTAGTAGAGGACCGTATGATTTCAGGTGAAGGCACACCCGAATTCATGTGGCTTGAGGCACTTAAAAAAAATCCTTTAGATCGACTGAATTTAAAGTTGTTTCAGTCTAAAAGAGTGGTAATTGTTGCTCCGCATCCTGATGACGAAGTGCTGGGTTGTGGCGGTTTAATGCAGCAGCTAGTCGAGCAAAACTGCCATATTGTCATTTTGGCAGTCAGTAATGGAACACAAAGCCATCCTCATTCAGTGAAATATACTCCTGACCAATTGAACGATTTACGTCCGCAAGAAACACTGGCTGCTTTAAACACTTTAGGTATTTCAGCTTTTTCTGAACGGATTGGTTTAAATCTAATGGATGGTCAAATTCATTTACAG…	264	MGTLKHPLVEDRMISGEGTPEFMWLEALKKNPLDRLNLKLFQSKRVVIVAPHPDDEVLGCGGLMQQLVEQNCHIVILAVSNGTQSHPHSVKYTPDQLNDLRPQETLAALNTLGISAFSERIGLNLMDGQIHLQTDQLNQALSQIVQPEDILICSYALDGHPDHEAVGKTVQAFAEARDLLCLHVLIWAWHWAEPFDTRINWSKAKAYALTENQLIKKHQAVMQFKTQLEADESTGNSAVLSSSAISRLLMPYEVYLSDSFSCVF	-	-	1376624	1377418	+	3e-26 CDD:217123 pfam02585, PIG-L, GlcNAc-PI de-N-acetylase. Members of this family are related to PIG-L an N-acetylglucosaminylphosphatidylinositol de-N-acetylase (EC:3.5.1.89) that catalyzes the second step in GPI biosynthesis.	1e-21 CDD:225031 COG2120, COG2120, Uncharacterized proteins, LmbE homologs [Function unknown].	7.3e-150; gi|446459132|ref|WP_000536986.1| hypothetical protein [Acinetobacter baumannii]; gi|193077787|gb|ABO12655.2| hypothetical protein A1S_2228 [Acinetobacter baumannii ATCC 17978]; gi|480126073|gb|ENW63675.1| hypothetical protein F915_01214 [Acinetobacter baumannii NIPH 70]; gi|884899763|gb|AKQ26365.1| LmbE protein [Acinetobacter baumannii]; gi|985065045|gb|KWX64736.1| LmbE protein [Acineto…	7e-27 CDD:217123 pfam02585, PIG-L, GlcNAc-PI de-N-acetylase. Members of this family are related to PIG-L an N-acetylglucosaminylphosphatidylinositol de-N-acetylase (EC:3.5.1.89) that catalyzes the second step in GPI biosynthesis.	6e-07 sp|P71311|YAIS_ECOLI Uncharacterized deacetylase YaiS OS=Escherichia coli (strain K12) GN=yaiS PE=3 SV=1	4.2e-150 tr|A0A0H4UCT9|A0A0H4UCT9_ACIBA LmbE protein OS=Acinetobacter baumannii GN=ACX60_06410 PE=4 SV=1	GO:0016787,hydrolase activity	-	1D-myo-inositol 2-acetamido-2-deoxy-alpha-D-glucopyranoside deacetylase						PIG-L family deacetylase
PROKKA_01296	600	GTGATTCATTCTCGTGTGTATTTTGAAGAGTTGTATCGTAGTAATAATGACCCGTGGGGCTATGACTATCACTGGTATGAAGCCCGTAAAAGACAAATCTGCCTTGCATTATTAACACGACCACACTATGAAAAAGTTTTAGAAATTGGTTGTTCAAATGGGCATTTAAGTGTTTATCTGGCTCAGCGCGCTGCTCATCTGTTATGTATTGATGTGTCGAAGCAAGCCGTTCAGCTCGCATCCCAACGGTTAGAAGCATTTGAACATGTGACTGTTGAAAATAGAAAAATACCTGAAGATTTTTATGAACAAAAATTTGACCTGATTGTAATTAGCGAAGTGGCGTACTACCTCACATTCGATGAGTTAGGTGAGTTTATTGAACAGTTAAAGCAGGCC…	199	VIHSRVYFEELYRSNNDPWGYDYHWYEARKRQICLALLTRPHYEKVLEIGCSNGHLSVYLAQRAAHLLCIDVSKQAVQLASQRLEAFEHVTVENRKIPEDFYEQKFDLIVISEVAYYLTFDELGEFIEQLKQALNPEGEILCCHWRHDIQDFELNAQKVHQSFQQSFPFHHYLSLNDPDFMVDVWTVNPSSIAQREQLR	-	-	1377393	1377992	+	4e-14 CDD:221804 pfam12847, Methyltransf_18, Methyltransferase domain. Protein in this family function as methyltransferases.	9e-08 CDD:225139 COG2230, Cfa, Cyclopropane fatty acid synthase and related methyltransferases [Cell envelope biogenesis, outer membrane].	3.7e-114; gi|404566720|gb|EKA71862.1| ribosomal protein L11 methyltransferase-like protein [Acinetobacter baumannii WC-692]	9e-15 CDD:221804 pfam12847, Methyltransf_18, Methyltransferase domain. Protein in this family function as methyltransferases.	4e-11 sp|Q53514|NODS_RHITR Nodulation protein S OS=Rhizobium tropici GN=nodS PE=3 SV=1	2.1e-114 tr|K1F2F8|K1F2F8_ACIBA Ribosomal protein L11 methyltransferase-like protein OS=Acinetobacter baumannii WC-692 GN=ACINWC692_2703 PE=4 SV=1	GO:0005840,ribosome;GO:0008757,S-adenosylmethionine-dependent methyltransferase activity;GO:0009312,oligosaccharide biosynthetic process;GO:0009877,nodulation	-	Ubiquinone biosynthesis O-methyltransferase						ribosomal protein L11 methyltransferase-like protein
PROKKA_01297	645	ATGAAAATAGGTGTTGTAGTTCCAGCGCATAATGAAGAGCAACATTTGCCAGCCTGTTTGCAATCAATTCAGGAGGCGATTGAAAAAGTACCGGATGAACAAGTCGAGGTTATGGTTGTACTTGATAGTTGTACGGATCAGTCGCGCTCAATTGTACAGCGCTACGGAGTAAGCTGGATTGAATGTAATTATGCATGTGTCGGAAAGGCACGGGACTTAGGTATCCGCCAACTTATTCAAAACGGCGCAACTTGGCTGGCTTGTACAGATGCTGATAGTGTGGTCAGCCCTGACTGGTTACGCTGCCAGATTTTGCATCAACCTACAGATGCAATTTGTGGCATTGTGACTTTAGATGACCTTAGCCGTTTATCGGTTATGAAACAAAAAAAATATTTA…	214	MKIGVVVPAHNEEQHLPACLQSIQEAIEKVPDEQVEVMVVLDSCTDQSRSIVQRYGVSWIECNYACVGKARDLGIRQLIQNGATWLACTDADSVVSPDWLRCQILHQPTDAICGIVTLDDLSRLSVMKQKKYLSHYQDCMDHHHIHGANLSFSAAAYMQVGGFEPVPCHEDVSLIQKLIRQCCNITWSNLVRVTTSSRLEGRAPEGLSKFLENL	-	-	1377989	1378633	+	7e-22 CDD:133035 cd04192, GT_2_like_e, Subfamily of Glycosyltransferase Family GT2 of unknown function. GT-2 includes diverse families of glycosyltransferases with a common GT-A type structural fold, which has two tightly associated beta/alpha/beta domains that tend to form a continuous central sheet of at least eight beta-strands. These are enzymes that catalyze the transfer of sugar moieties fr…	2e-12 CDD:223539 COG0463, WcaA, Glycosyltransferases involved in cell wall biogenesis [Cell envelope biogenesis, outer membrane].	8.1e-123; gi|446613124|ref|WP_000690470.1| MULTISPECIES: glycosyl transferase [Acinetobacter calcoaceticus/baumannii complex]; gi|169148356|emb|CAM86221.1| putative glycosyl transferase related protein [Acinetobacter baumannii AYE]; gi|183210346|gb|ACC57744.1| Glycosyltransferase [Acinetobacter baumannii ACICU]; gi|193077786|gb|ABO12653.2| putative glycosyl transferase related protein [Acinetobac…	7e-14 CDD:215980 pfam00535, Glycos_transf_2, Glycosyl transferase family 2. Diverse family, transferring sugar from UDP-glucose, UDP-N-acetyl- galactosamine, GDP-mannose or CDP-abequose, to a range of substrates including cellulose, dolichol phosphate and teichoic acids.	-	4.6e-123 tr|G2JJV6|G2JJV6_ACIBA Putative glycosyl transferase related protein OS=Acinetobacter baumannii MDR-ZJ06 GN=ABZJ_02560 PE=4 SV=1	GO:0016740,transferase activity	-	putative glycosyl transferase
PROKKA_01298	363	ATGAAAAAAATATTATTTACCACACTCACTGGACTTGTTTTATTAACTAGTAGTGCAGCATTTGCAAGAACAGATCCCGCTTTACTTAATCAAGCAGCAAAAAATGTAGTCACTGTTTCAAAAGCTAAAACTTTAGCTGATGAAACAGGGGTAACCTTAACTGGTACTATCGTTAAGCATATTGCTGGCGACCATTATGAATTTAAAGACAAAACAGGTTCAATCGTGATTGATGTCGATGATGATTTGGCAAATGGTTGGCAGTTAAAGGTTGGAGATAAAGTGCGTATTGTAGGTGAGGTTGATACCCACCGCGTTAAACCGACTGAAATTGAAGTATTACAAATTGAACGTGTTAAATAA	120	MKKILFTTLTGLVLLTSSAAFARTDPALLNQAAKNVVTVSKAKTLADETGVTLTGTIVKHIAGDHYEFKDKTGSIVIDVDDDLANGWQLKVGDKVRIVGEVDTHRVKPTEIEVLQIERVK	A4U85_RS06210	NirD/YgiW/YdeI family stress tolerance protein	1378920	1379282	+	1e-21 CDD:225653 COG3111, COG3111, Periplasmic protein with OB-fold [Function unknown].	2e-22 CDD:225653 COG3111, COG3111, Periplasmic protein with OB-fold [Function unknown].	5.6e-57; gi|446644481|ref|WP_000721827.1| DNA-binding protein [Acinetobacter baumannii]; gi|169148357|emb|CAM86222.1| conserved hypothetical protein; putative signal peptide [Acinetobacter baumannii AYE]; gi|213057792|gb|ACJ42694.1| hypothetical protein AB57_2586 [Acinetobacter baumannii AB0057]; gi|260411036|gb|EEX04333.1| hypothetical protein HMPREF0010_00098 [Acinetobacter baumannii ATCC 19606…	1e-21 CDD:217875 pfam04076, BOF, Bacterial OB fold (BOF) protein. Proteins in this family form an OB-fold. Analysis of the predicted binding site of BOF family proteins implies that they lack nucleic acid-binding properties. They contain an predicted N-terminal signal peptide which indicates that they localise in the periplasm where they may function to bind proteins, small molecules, or other ty…	6e-15 sp|P44293|Y1709_HAEIN Uncharacterized protein HI_1709 OS=Haemophilus influenzae (strain ATCC 51907 / DSM 11121 / KW20 / Rd) GN=HI_1709 PE=1 SV=1	3.2e-57 tr|S3TKP9|S3TKP9_ACIBA TIGR00156 family protein OS=Acinetobacter baumannii NIPH 410 GN=F910_01461 PE=4 SV=1	GO:0042597,periplasmic space	-	hypothetical protein
PROKKA_01299	471	ATGAACGTTCGCCTGTGTTATGCCAGCCAACGAAATGAAAAAAATGAAGATTTGCTACAAGATTTACGTGATATTCTGACAGAAGCTCGTGATTTCAACGATTTAAACGGGATTTGTGGGGTGCTTTATTATGCCGATAATGCATTTTTTCAATGTCTAGAAGGTGAACAAGAGGTCGTTGAAAGATTATTTGAAAAAATTCAAAAAGATCAAAGGCATTATAATATTAAATGGTTATGCACATACTCCATTGATGAACACTCTTTTCAGCGTTGGTCAATGAAATACGTGCAGCGTAATACAAATATTGAAACTTTCTTTCTTAACATGGGAGAAAATACCTTTAACCCGCTTTTGCTGAACCAGCAAAACCTCAAATTTTTCTTAAATGAACTCTTA…	156	MNVRLCYASQRNEKNEDLLQDLRDILTEARDFNDLNGICGVLYYADNAFFQCLEGEQEVVERLFEKIQKDQRHYNIKWLCTYSIDEHSFQRWSMKYVQRNTNIETFFLNMGENTFNPLLLNQQNLKFFLNELLIAEQTKMNTVKKVGMVNRGVNPF	-	-	1379446	1379916	+	7e-38 CDD:218338 pfam04940, BLUF, Sensors of blue-light using FAD. The BLUF domain has been shown to bind FAD in the AppA protein. AppA is involved in the repression of photosynthesis genes in response to blue-light.	-	6.3e-85; gi|447025633|ref|WP_001102889.1| MULTISPECIES: hypothetical protein [Acinetobacter calcoaceticus/baumannii complex]; gi|183210344|gb|ACC57742.1| hypothetical protein ACICU_02430 [Acinetobacter baumannii ACICU]; gi|193077784|gb|ABO12652.2| hypothetical protein A1S_2225 [Acinetobacter baumannii ATCC 17978]; gi|322507438|gb|ADX02892.1| Putative uncharacterized protein [Acinetobacter baumann…	2e-38 CDD:218338 pfam04940, BLUF, Sensors of blue-light using FAD. The BLUF domain has been shown to bind FAD in the AppA protein. AppA is involved in the repression of photosynthesis genes in response to blue-light.	8e-07 sp|P75990|YCGF_ECOLI Blue light- and temperature-regulated antirepressor YcgF OS=Escherichia coli (strain K12) GN=ycgF PE=1 SV=1	3.6e-85 tr|A0A062LU99|A0A062LU99_ACIBA Sensors of blue-light using FAD family protein OS=Acinetobacter baumannii 1288284 GN=J608_3302 PE=4 SV=1	GO:0009882,blue light photoreceptor activity;GO:0043433,negative regulation of sequence-specific DNA binding transcription factor activity;GO:0050660,flavin adenine dinucleotide binding;GO:0009785,blue light signaling pathway;GO:0071949,FAD binding;GO:0018298,protein-chromophore linkage	-	Blue light- and temperature-regulated antirepressor YcgF
PROKKA_01300	327	ATGTTTATTGCAAAAAATATATTTGTATATTTACTATCAATGTTAGCTTTATGCTTACTAATTATTCTTTTTAACTATCTAGGAATGAATCAGACACTAAATCTCATCATTTCTTCAGCACTCTTTGGAATATTTATTACTTGGTACTACAAAGGAAGCGGACTGTGTATTGCCCTTTTTAGCTTTTTTTACTGGGCAATGTTTGTGATTAGTCAAAGTTTAGAAGTGATATGGATGCTGTCGATTTCAGTAATTGTCTATTTAGTCATGACACAAATCGTCCCTAAACTCAAACACATCCATATCGGTATCACATCTAATAGCTAG	108	MFIAKNIFVYLLSMLALCLLIILFNYLGMNQTLNLIISSALFGIFITWYYKGSGLCIALFSFFYWAMFVISQSLEVIWMLSISVIVYLVMTQIVPKLKHIHIGITSNS	-	-	1379913	1380239	-	-	-	3.6e-47; gi|491276891|ref|WP_005134990.1| hypothetical protein [Acinetobacter baumannii]; gi|480126078|gb|ENW63680.1| hypothetical protein F915_01219 [Acinetobacter baumannii NIPH 70]; gi|884899768|gb|AKQ26370.1| membrane protein [Acinetobacter baumannii]; gi|985065040|gb|KWX64731.1| hypothetical protein AUO97_12690 [Acinetobacter baumannii]	-	-	2.1e-47 tr|A0A0H4UCU2|A0A0H4UCU2_ACIBA Membrane protein OS=Acinetobacter baumannii GN=ACX60_06435 PE=4 SV=1	-	-	hypothetical protein
PROKKA_01301	606	ATGGAAAACCTCACTGCATTTTCATTATTTGCAATTGTTGCCTCAATTACTCCAGGCCCGACCAACTTTATAATTTTAAGTTTAAGTAGTCATTATAAAATTTCTAAAACACTTCCCGTTATTTTAGGTTCTTGTATTGGAGCAGCCTTACTTGTATTAGTGGTTGGTATTGGCCTTGGCTCCACTATTCTTGCTTACCCTGCTATTCAAAAAATTATGACATGGAGTGGTTTAATCTGGCTTACCGTTCTAGCTTGGAAATTATATAACTACAATCCTGTTATCTCTTTAGAAAAAAATGAACAATACCCTCCTATTGGTTTTAAAGCTGCTTTTTTAATGCAAGCGATTAATCCTAAAACATGGATGATGGCTTTTGCAGTTATTAGCGTCTATACA…	201	MENLTAFSLFAIVASITPGPTNFIILSLSSHYKISKTLPVILGSCIGAALLVLVVGIGLGSTILAYPAIQKIMTWSGLIWLTVLAWKLYNYNPVISLEKNEQYPPIGFKAAFLMQAINPKTWMMAFAVISVYTKQGQDILINVSILSCIFLLIAFPCLYLWALVGRLSTRLLSKPKHINIFNKIMAIILLASVWWPMFPRF	-	-	1380806	1381411	-	5e-20 CDD:224199 COG1280, RhtB, Putative threonine efflux protein [Amino acid transport and metabolism].	7e-21 CDD:224199 COG1280, RhtB, Putative threonine efflux protein [Amino acid transport and metabolism].	4.9e-106; gi|446351603|ref|WP_000429458.1| threonine transporter [Acinetobacter baumannii]; gi|193077783|gb|ABO12651.2| threonine efflux protein [Acinetobacter baumannii ATCC 17978]; gi|884899769|gb|AKQ26371.1| threonine transporter [Acinetobacter baumannii]; gi|985065039|gb|KWX64730.1| threonine transporter [Acinetobacter baumannii]	1e-07 CDD:216716 pfam01810, LysE, LysE type translocator. This family consists of various hypothetical proteins and an l-lysine exporter LysE from Corynebacterium glutamicum which is proposed to be the first of a novel family of translocators. LysE exports l-lysine from the cell into the surrounding medium and is predicted to span the membrane six times. The physiological function of the exporter…	4e-12 sp|Q8ZMX5|EAMB_SALTY Cysteine/O-acetylserine efflux protein OS=Salmonella typhimurium (strain LT2 / SGSC1412 / ATCC 700720) GN=eamB PE=3 SV=1	2.8e-106 tr|A0A0H4U9D0|A0A0H4U9D0_ACIBA Threonine transporter OS=Acinetobacter baumannii GN=ACX60_06440 PE=4 SV=1	GO:0016021,integral to membrane;GO:0005886,plasma membrane;GO:0006865,amino acid transport	-	Cysteine/O-acetylserine efflux protein
PROKKA_01302	837	ATGAGTAGTAACTGGGTGGATATTTCAAAAGATACCAATACGGGTATCGAAACAATCCGTGCTCATTTTACTGGCCATGCTTATGATCCCCATTGGCATTCAAGTTATTTAATTGGTGTAACTGAATCTGGCATTCAACAATTTCATTGCCGTAAAAAGCAAATCAATAGTCATGCTGGGCAAGTTTTTATGCTTGAGCCAGAAGAAATTCATGATGGACATGCGCCTGCATCTGATGGTTTTACCTACCAAATGCTTTATCTACATCCAGAATGGTTAAAGCAACGCCTTCAAGGTTTGTTTCACAACAGCCCCGATCATTACGAACTAGTGATTGATGCGCCATTAAAATCCGATGATCAACTCGCAATCATTACTTCGCAAGCATTTCGACACTTA…	278	MSSNWVDISKDTNTGIETIRAHFTGHAYDPHWHSSYLIGVTESGIQQFHCRKKQINSHAGQVFMLEPEEIHDGHAPASDGFTYQMLYLHPEWLKQRLQGLFHNSPDHYELVIDAPLKSDDQLAIITSQAFRHLHYKEMNIVKDNSLDVLIQYIAQGKWLKKASQSSCIHVPQIAHQIRDILHDHLFEDIGLEDISRMVGLDRYHIHRIFKSTFHLAPHQYLIQLRLTRARDLLARSISPAQVASDLCFSDQSHLSRWFKRCYGLTPAAYRKICTNLQD	-	-	1381462	1382298	-	3e-27 CDD:225117 COG2207, AraC, AraC-type DNA-binding domain-containing proteins [Transcription].	4e-28 CDD:225117 COG2207, AraC, AraC-type DNA-binding domain-containing proteins [Transcription].	1.9e-164; gi|446020010|ref|WP_000097865.1| AraC family transcriptional regulator [Acinetobacter baumannii]; gi|126388152|gb|ABO12650.1| transcriptional regulator AraC family [Acinetobacter baumannii ATCC 17978]; gi|395552124|gb|EJG18132.1| AraC-like ligand binding domain protein [Acinetobacter baumannii OIFC143]; gi|400387680|gb|EJP50753.1| AraC-like ligand binding domain protein [Acinetobacter b…	5e-23 CDD:221799 pfam12833, HTH_18, Helix-turn-helix domain.	9e-19 sp|O31449|YBFI_BACSU Uncharacterized HTH-type transcriptional regulator YbfI OS=Bacillus subtilis (strain 168) GN=ybfI PE=4 SV=1	1.1e-164 tr|N9L3S0|N9L3S0_ACIBA Uncharacterized protein OS=Acinetobacter baumannii NIPH 80 GN=F913_01791 PE=4 SV=1	GO:0043565,sequence-specific DNA binding;GO:0003700,sequence-specific DNA binding transcription factor activity;GO:0005622,intracellular;GO:0006351,transcription, DNA-dependent	-	Transcriptional activator NphR
PROKKA_01303	1149	ATGAGTTTATTGCTTAAAGTTCGACAGAATGTTCCACAGGTACAGTCGATTAAAACATCTCTTAAAAAGCGTGCTGGTCAGAAAATACCTCACATGCTCTCCAATGCATCAGATCTGTTTTTTAGAGGGTCGGAAATTGCCCTGTCAGGAAAAACACCTTTTGATGTAATTTATAAGCATGAAATTATAAGCCTTCGCCATTATAGAATTGAGACAGAAGCATCAGCCAAACACCGTGTGCCGTTAGTGATTGTTCCACCTTTAGCTGTGAACATGCTCATTTACGATTTGTTTCCTACCCGCAGCCTAATACGCTATTTTTTAGATCAAGGTTTCGAGGTTTATTTAATAGACTGGGGTGTACCTACTCGCAATCAAGCCAAATACAATTTTGGCACC…	382	MSLLLKVRQNVPQVQSIKTSLKKRAGQKIPHMLSNASDLFFRGSEIALSGKTPFDVIYKHEIISLRHYRIETEASAKHRVPLVIVPPLAVNMLIYDLFPTRSLIRYFLDQGFEVYLIDWGVPTRNQAKYNFGTYVKVFMPEMLKQVRIHSGQQQLSLHGWSLGGALSLCYTALFKDKDIKNLMILASPIDTHKAGYMGKLYGSLTKPAQWVRKHTPFRIRQHVPSEVFHIHGWQNTLGFKLTDPIGNLKTYWQLLKNLDNREFIVDHATSSSFIDNMLAYPGGVMRDIILRFWIDNELSTDVIKFGELTAYLKDIDCSVLAVGGDTDIIVTADAVKPLMDLISSQDKTFKTVPGGHMGVVSGSQAPTSVWPEMSNWLATRSD	-	-	1382456	1383604	-	2e-54 CDD:130895 TIGR01836, PHA_synth_III_C, poly(R)-hydroxyalkanoic acid synthase, class III, PhaC subunit. This model represents the PhaC subunit of a heterodimeric form of polyhydroxyalkanoic acid (PHA) synthase. Excepting the PhaC of Bacillus megaterium (which needs PhaR), all members require PhaE (TIGR01834) for activity and are designated class III. This enzyme builds ester polymers for car…	2e-35 CDD:225783 COG3243, PhaC, Poly(3-hydroxyalkanoate) synthetase [Lipid metabolism].	3.6e-222; gi|445977059|ref|WP_000054914.1| alpha/beta hydrolase [Acinetobacter baumannii]; gi|193077782|gb|ABO12649.2| putative poly(R)-hydroxyalkanoic acid synthase [Acinetobacter baumannii ATCC 17978]; gi|480126081|gb|ENW63683.1| hypothetical protein F915_01222 [Acinetobacter baumannii NIPH 70]; gi|884899771|gb|AKQ26373.1| alpha/beta hydrolase [Acinetobacter baumannii]; gi|985065037|gb|KWX64728…	8e-08 CDD:201306 pfam00561, Abhydrolase_1, alpha/beta hydrolase fold. This catalytic domain is found in a very wide range of enzymes.	2e-28 sp|P45370|PHBC_ALLVD Poly-beta-hydroxybutyrate polymerase OS=Allochromatium vinosum (strain ATCC 17899 / DSM 180 / NBRC 103801 / D) GN=phbC PE=3 SV=2	2.0e-222 tr|A0A0H4U8W7|A0A0H4U8W7_ACIBA Alpha/beta hydrolase OS=Acinetobacter baumannii GN=ACX60_06450 PE=4 SV=1	GO:0016746,transferase activity, transferring acyl groups;GO:0042619,poly-hydroxybutyrate biosynthetic process	K03821-ko00650,Butanoate metabolism	Poly-beta-hydroxybutyrate polymerase
PROKKA_01304	1236	ATGGAATTTGTTTTTAATGGTTTTTATACACTAATTTCGGCGGTCATCGTTCTATTGTTGGGTCGCTTTCTTGTCAATCGGATTGATTTTTTAAAACGTTATAATATCCCTGAACCAGTAGCAGGTGGTTTGGTCGCTGCGGTAGTTTCTTTACTTGTCCACACTTTCTGGGGATACAGTATTGTTTTTAGCAGTGAATTACAAACCAGCTTTATGCTCGTGTTCTTTGCTTCAATTGGTTTAAGTGCCAATTTTATGAAGCTTAAAGAGGGTGGTACTGCTTTAGTCATCTTCTTAATTTGTGTAGCCTCATTTATTGTTGTTCAAAATGCTGTCGGTATGAGCCTTGCAACCTTATTGGGTCTAGACCCGCTTATTGGTTTGATTGCAGGTTCAATT…	411	MEFVFNGFYTLISAVIVLLLGRFLVNRIDFLKRYNIPEPVAGGLVAAVVSLLVHTFWGYSIVFSSELQTSFMLVFFASIGLSANFMKLKEGGTALVIFLICVASFIVVQNAVGMSLATLLGLDPLIGLIAGSITLTGGHGTAGAWGEILESQHGIQGALALGMASATFGLIIGGVIGGPLAKLLINRYSLAQAKTNAEIQQRDTHVEQNSDDLAPFENPHQVRLITADNAITTLGMFAACLAFAEFMTGFSKGTWFELPTFVWALGGGVILRNILESVLKVDIFDRAIDVFGNASLSLYLAMALLSLKLWQLADLAGPLVVILGAQTLTMALYAAFVTFRVMGKNYDAAVLAAGHCGFGMGATPTAVANMQAITNMYGPSHKAFLIVPLCGAFFVDLIN…	gltS	sodium/glutamate symporter	1383965	1385200	+	9e-156 CDD:223857 COG0786, GltS, Na+/glutamate symporter [Amino acid transport and metabolism].	1e-156 CDD:223857 COG0786, GltS, Na+/glutamate symporter [Amino acid transport and metabolism].	2.5e-221; gi|446319616|ref|WP_000397471.1| MULTISPECIES: sodium/glutamate symporter [Acinetobacter calcoaceticus/baumannii complex]; gi|169148363|emb|CAM86228.1| sodium/glutamate symport carrier protein [Acinetobacter baumannii AYE]; gi|183210339|gb|ACC57737.1| Na+/glutamate symporter [Acinetobacter baumannii ACICU]; gi|193077781|gb|ABO12648.2| sodium/glutamate symport carrier protein [Acinetobac…	9e-151 CDD:217641 pfam03616, Glt_symporter, Sodium/glutamate symporter.	9e-134 sp|P45240|GLTS_HAEIN Sodium/glutamate symport carrier protein OS=Haemophilus influenzae (strain ATCC 51907 / DSM 11121 / KW20 / Rd) GN=gltS PE=3 SV=1	1.4e-221 tr|A0A062LUA4|A0A062LUA4_ACIBA Sodium/glutamate symporter OS=Acinetobacter baumannii 1288284 GN=J608_3307 PE=4 SV=1	GO:0016021,integral to membrane;GO:0005886,plasma membrane;GO:0015501,glutamate:sodium symporter activity	-	Sodium/glutamate symport carrier protein
PROKKA_01305	903	ATGGAATTAAGTCAGACAATTTCAAATCTTATTTTTGAAATTCAAAAGCTTACTCAAGCAGTCGAAAAAATTTCTAAAACCCAAGAAATTTCTGTAGATGTCTTAGATGAGGCAATCGCCTTTAGATGGGAAAGAGAAAATAATAAAGGTTCGCTCGTCGCGATCCGCAAACCTCAACTCATTTCTTTTAATCATCTTTGCAATATCGACAGCCAACTCACCAAAGTAAAACTAAATACTGAAGCCTTTGCAAAAGGCTTGTTGGCAAATAATGTACTCATGACAGGCTCACGTGGTACAGGCAAGTCGTCTATTGTAAAAGCCTGTTTAAATGAATATCACCACTTAGGCCTTCGGGTGATTGAACTTGAAAAAAAGTATTTAGAAGATTTGCCTAAG…	300	MELSQTISNLIFEIQKLTQAVEKISKTQEISVDVLDEAIAFRWERENNKGSLVAIRKPQLISFNHLCNIDSQLTKVKLNTEAFAKGLLANNVLMTGSRGTGKSSIVKACLNEYHHLGLRVIELEKKYLEDLPKIINLLQDRTERFIIFCDDLAFEAGDSSYATLKTVLDGSLASSSDNTLIYATSNRKHMVAEYNKDNTELNVGENGELRPGDSIEQKISLADRFGLQINFYGFSQQEYLKTVQYWLNEYKWQQRETWETIQLKAIQYATQQGNRSGRIANQFAKMIVGQEMLSAADLTV	A4U85_RS06245	ATP-binding protein	1385253	1386155	-	7e-117 CDD:218685 pfam05673, DUF815, Protein of unknown function (DUF815). This family consists of several bacterial proteins of unknown function.	5e-96 CDD:225327 COG2607, COG2607, Predicted ATPase (AAA+ superfamily) [General function prediction only].	1.1e-162; gi|446345798|ref|WP_000423653.1| ATPase AAA [Acinetobacter baumannii]; gi|193077780|gb|ABO12647.2| hypothetical protein A1S_2220 [Acinetobacter baumannii ATCC 17978]; gi|260411043|gb|EEX04340.1| hypothetical protein HMPREF0010_00105 [Acinetobacter baumannii ATCC 19606 = CIP 70.34 = JCM 6841]; gi|400383823|gb|EJP42501.1| PF05673 family protein [Acinetobacter baumannii OIFC032]; gi|404562…	1e-117 CDD:218685 pfam05673, DUF815, Protein of unknown function (DUF815). This family consists of several bacterial proteins of unknown function.	-	6.4e-163 tr|A0A028ISQ6|A0A028ISQ6_ACIBA ATPase OS=Acinetobacter baumannii LAC-4 GN=ABLAC_12800 PE=4 SV=1	-	-	hypothetical protein
PROKKA_01306	699	ATGATTGAGCAAATTCAAAAAAGATCACTGGTCGATGAAGTGATTCATGTCATACGTCAGAATATTAAAAATGACATTTGGAAAGTAGATGAGAAAATTCCGACTGAACCTGAGCTTGTTCAAGGTTTGGGTGTGGGCCGAAACACCATTCGTGAAGCAATTAAAATTTTAGAATATTTAGGTGTTTTAGAAGTCAAACAGGGGCTGGGTACTTTTGTACGCACGAAAAATGACTTTTCAATTGTGATTAATTCAATTCATCATTCTGATTTATATGAACACGTAGAAGTAAGATGTTTATTAGAAATCGAAATTGCTAAATTAGCTGCTAGACATAGCACGCCTGAAGATATGCGCGATGTTATAGCGTGTTTAGAACATAGAGCAGCAACAAATCAA…	232	MIEQIQKRSLVDEVIHVIRQNIKNDIWKVDEKIPTEPELVQGLGVGRNTIREAIKILEYLGVLEVKQGLGTFVRTKNDFSIVINSIHHSDLYEHVEVRCLLEIEIAKLAARHSTPEDMRDVIACLEHRAATNQQDVANFMLSDKKLHLAIAKATHNKALQATYEYFLNSSYQYTLELVTNKNLPDPNQQIHSELVQAIQHKSESEAMRIAESMLAPILRSLDSIKADFVQNH	-	-	1386252	1386950	+	4e-39 CDD:225097 COG2186, FadR, Transcriptional regulators [Transcription].	5e-40 CDD:225097 COG2186, FadR, Transcriptional regulators [Transcription].	1.3e-123; gi|446494663|ref|WP_000572517.1| GntR family transcriptional regulator [Acinetobacter baumannii]; gi|193077779|gb|ABO12646.2| transcriptional regulator GntR family [Acinetobacter baumannii ATCC 17978]; gi|395522322|gb|EJG10411.1| FCD domain protein [Acinetobacter baumannii OIFC137]; gi|395566119|gb|EJG27764.1| FCD domain protein [Acinetobacter baumannii OIFC109]; gi|400206855|gb|EJO3782…	7e-15 CDD:219539 pfam07729, FCD, FCD domain. This domain is the C-terminal ligand binding domain of many members of the GntR family. This domain probably binds to a range of effector molecules that regulate the transcription of genes through the action of the N-terminal DNA-binding domain pfam00392. This domain is found in E. coli nanR and dgoR that are regulators of sugar biosynthesis operons. I…	5e-17 sp|P44487|UXUR_HAEIN Uxu operon regulator OS=Haemophilus influenzae (strain ATCC 51907 / DSM 11121 / KW20 / Rd) GN=uxuR PE=3 SV=1	7.7e-124 tr|L9MBX7|L9MBX7_ACIBA FCD domain protein OS=Acinetobacter baumannii WC-A-92 GN=ACINWCA92_2480 PE=4 SV=1	GO:0003677,DNA binding;GO:0003700,sequence-specific DNA binding transcription factor activity;GO:0005622,intracellular;GO:0006351,transcription, DNA-dependent	-	Putative L-lactate dehydrogenase operon regulatory protein
PROKKA_01307	201	ATGAGTTTTATGATTGTTTCGAACAACTTTGCTGTTCCTTACTATTTAAATGTGAGGAAAGAAAAGGGAATGACAGCTTATTATTGGGCAACTCATCAATCTCAGTTAGCTCTATTTGACTCTTACGAATTGGCTTATCGCTTTTACTTTCCATCTCGACATATTTTGATTCGAAGTGAAATTAAAGCTTTCGCTCAGTAA	66	MSFMIVSNNFAVPYYLNVRKEKGMTAYYWATHQSQLALFDSYELAYRFYFPSRHILIRSEIKAFAQ	-	-	1386969	1387169	+	-	-	1.6e-29; gi|332738122|gb|EGJ69006.1| hypothetical protein HMPREF0022_01283 [Acinetobacter baumannii 6014059]; gi|342235237|gb|EGT99849.1| hypothetical protein ABNIH4_15054 [Acinetobacter baumannii ABNIH4]; gi|385877817|gb|AFI94912.1| hypothetical protein ABTJ_01301 [Acinetobacter baumannii MDR-TJ]; gi|404670115|gb|EKB38007.1| hypothetical protein W9K_00491 [Acinetobacter baumannii Ab33333]; gi|40…	-	-	9.2e-30 tr|N9L3S4|N9L3S4_ACIBA Uncharacterized protein OS=Acinetobacter baumannii NIPH 80 GN=F913_01796 PE=4 SV=1	-	-	hypothetical protein
PROKKA_01308	639	ATGATCAAAATTGATACCTTTGATACTATGCAAATAAAGAAGTCCTTTACCACTCTAAAAGGGCAAGAAAGAATAAAGCAGATCTTAAGAAATGCTGAAATAGTTTTTCTTACTAAAGGTTATTCCGGATTTAGTATTAGAGGAGTTGCAACTCAATCAAATATTAGTTTAAGTACTTTGCAACATTATTTTCAAAATAAAGATATTTTATTAAAAGCTTTACTTAATAAATTAATTTGTGACTATATACAGCGTATTGAAATTTTAATCAATTTGAATGCAAATGAACCACCTTTAATTCGGTTTATGAATATTATCACCAATATAATTTATGAAATAGAGCAACCGATCATTACAAATGCATTTAAAGAGTTTTTCTCTATTTCAGATCATTTACCC…	212	MIKIDTFDTMQIKKSFTTLKGQERIKQILRNAEIVFLTKGYSGFSIRGVATQSNISLSTLQHYFQNKDILLKALLNKLICDYIQRIEILINLNANEPPLIRFMNIITNIIYEIEQPIITNAFKEFFSISDHLPYVYEALSIIQKYNLELIYKIILPIHNKISSEEYKERAIIIITQLNGYLVQHSNKNTDESYKEFLRSILLKNILRLVSEP	-	-	1387238	1387876	-	7e-12 CDD:224228 COG1309, AcrR, Transcriptional regulator [Transcription].	1e-12 CDD:224228 COG1309, AcrR, Transcriptional regulator [Transcription].	3.5e-110; gi|446512736|ref|WP_000590082.1| hypothetical protein [Acinetobacter baumannii]; gi|193077778|gb|ABS90221.2| hypothetical protein A1S_3796 [Acinetobacter baumannii ATCC 17978]; gi|884899776|gb|AKQ26378.1| TetR family transcriptional regulator [Acinetobacter baumannii]; gi|985065032|gb|KWX64723.1| TetR family transcriptional regulator [Acinetobacter baumannii]	5e-09 CDD:201228 pfam00440, TetR_N, Bacterial regulatory proteins, tetR family.	6e-07 sp|P22645|YDH1_XANAU Uncharacterized HTH-type transcriptional regulator in dhlA 5'region OS=Xanthobacter autotrophicus PE=4 SV=1	2.0e-110 tr|A0A0H4U8X2|A0A0H4U8X2_ACIBA TetR family transcriptional regulator OS=Acinetobacter baumannii GN=ACX60_06475 PE=4 SV=1	GO:0003677,DNA binding;GO:0006355,regulation of transcription, DNA-dependent;GO:0006351,transcription, DNA-dependent	-	HTH-type transcriptional regulator BetI
Coding genes in A54R deleted in A54S
PROKKA_01294	618	ATGAAGCTTAAAGAATTAGCAGGTTGTGAGGAGTGCGATACCGTCTATCGTAGAGTCCCGCTTGCTTACGGAAAAAGAGCTTATTGTGTCTGCTGTGGTGCAGAGCTTTATCGGCATACCAAGCCTTTTACTACATTGTTAGCTCTAATTTTAACGGCCCTCATTGTATTTGTTATTGCCAATAGCTTTCCCATTGTCAAAATTGAACTGCAAGGCAACATATCCGAAACCACTTTACTGGGCGCCGTGTGGGTAATGTTTCATTACGATAGGGCATTTGTCGGTGTTCTTATTTTAATTACTACATTCATTGTGCCACTTACGTATTTGTTATTGCTGGGCTATGTACTCGGTACGGTCAGTATATTAAAGAAATGCCCCCAATTTTTAGTCGGTGCC…	205	MKLKELAGCEECDTVYRRVPLAYGKRAYCVCCGAELYRHTKPFTTLLALILTALIVFVIANSFPIVKIELQGNISETTLLGAVWVMFHYDRAFVGVLILITTFIVPLTYLLLLGYVLGTVSILKKCPQFLVGALRTLYFMRVWGMVEVFLIGILVTLVKLMGMVLVIPEIALWAFAVLSLLMVYITSVKVSDIWNEIDRSQPWQK	-	-	1357422	1358039	+	2e-26 gnl|CDD|218068 pfam04403, PqiA, Paraquat-inducible protein A. Paraquat is a superoxide radical-generating agent. The promoter for the pqiA gene is also inducible by other known superoxide generators. This is predicted to be a family of integral membrane proteins, possibly located in the inner membrane. This family is related to NADH dehydrogenase subunit 2 (pfam00361).	3e-21 gnl|CDD|225542 COG2995, PqiA, Uncharacterized paraquat-inducible protein A [Function unknown].	3.3e-105; gi|446690759|ref|WP_000768105.1| MULTISPECIES: paraquat-inducible protein A [Acinetobacter calcoaceticus/baumannii complex]; gi|193077764|gb|ABO12633.2| paraquat-inducible protein A [Acinetobacter baumannii ATCC 17978]; gi|322507463|gb|ADX02917.1| pqiA-1 [Acinetobacter baumannii 1656-2]; gi|323518643|gb|ADX93024.1| paraquat-inducible protein A (part 1) [Acinetobacter baumannii TCDC-AB07…	5e-27 gnl|CDD|218068 pfam04403, PqiA, Paraquat-inducible protein A. Paraquat is a superoxide radical-generating agent. The promoter for the pqiA gene is also inducible by other known superoxide generators. This is predicted to be a family of integral membrane proteins, possibly located in the inner membrane. This family is related to NADH dehydrogenase subunit 2 (pfam00361).	4e-12 sp|P0AFM1|PQIA_SHIFL Paraquat-inducible protein A OS=Shigella flexneri GN=pqiA PE=3 SV=1	1.9e-105 tr|A0A062G810|A0A062G810_ACIBA Paraquat-inducible A family protein OS=Acinetobacter baumannii 15827 GN=J530_1096 PE=4 SV=1	GO:0016021,integral to membrane;GO:0005886,plasma membrane	-	Paraquat-inducible protein A
PROKKA_01295	807	ATGGCAAAAATAAAAAATGTGACTCCTGAAAAAATCACAAATACCAATATGATTTTAAAACAATATCCAAGAGCCAAAGATCTTTCACTGATATTGTGTCATTGTTGTGGGTTATTGAATTCTTCAAAAGTAAATAAAACTGATGCTCATAAAAATCAAATTCTACGTTGTGTTAGATGCCATAGCGTTTTGCACGAGCGTAAGCCGGGAAGTTTAAATCGTACCTTTGCTTTAGTGGTGGCTGCGACCATTCTCTATATTCCTGCAAATGTCCTTCCTATGACGGTAACTGACTCTCTTTTGGGCCGTCAGCAAGATACCATCATGAGTGGGGTCATTTACTTTTGGCAAAGTGGAGACTATTTAGTATCGGTGGTCATTTTTATGGCGAGTATTTTT…	268	MAKIKNVTPEKITNTNMILKQYPRAKDLSLILCHCCGLLNSSKVNKTDAHKNQILRCVRCHSVLHERKPGSLNRTFALVVAATILYIPANVLPMTVTDSLLGRQQDTIMSGVIYFWQSGDYLVSVVIFMASIFIPMLKLLILYFLLLVVYIQSSAAWKFAPEQCIKLYRIVEFVGRWSMIDVFVVALLTALIQIQSLATILAGPGSIAFGAVVVLTMFASLSFDPRIIWDNFYASQNTNKPNRVSSEKNTIIQAEHSPLNNDSINPSQ	-	-	1358027	1358833	+	2e-68 gnl|CDD|225542 COG2995, PqiA, Uncharacterized paraquat-inducible protein A [Function unknown].	2e-69 gnl|CDD|225542 COG2995, PqiA, Uncharacterized paraquat-inducible protein A [Function unknown].	1.5e-142; gi|446985443|ref|WP_001062699.1| MULTISPECIES: paraquat-inducible protein A [Acinetobacter calcoaceticus/baumannii complex]; gi|169148385|emb|CAM86250.1| paraquat-inducible protein A (part 2) [Acinetobacter baumannii AYE]; gi|213057762|gb|ACJ42664.1| paraquat-inducible protein A [Acinetobacter baumannii AB0057]; gi|213987811|gb|ACJ58110.1| Paraquat-inducible protein A family protein [Ac…	3e-58 gnl|CDD|218068 pfam04403, PqiA, Paraquat-inducible protein A. Paraquat is a superoxide radical-generating agent. The promoter for the pqiA gene is also inducible by other known superoxide generators. This is predicted to be a family of integral membrane proteins, possibly located in the inner membrane. This family is related to NADH dehydrogenase subunit 2 (pfam00361).	1e-41 sp|P0AFM1|PQIA_SHIFL Paraquat-inducible protein A OS=Shigella flexneri GN=pqiA PE=3 SV=1	8.6e-143 tr|L9MUY6|L9MUY6_ACIBA Paraquat-inducible protein A OS=Acinetobacter baumannii WC-A-92 GN=ACINWCA92_1357 PE=4 SV=1	GO:0016021,integral to membrane;GO:0005886,plasma membrane	-	Paraquat-inducible protein A
PROKKA_01296	1701	ATGATTCCATTAATCCCAGTCAATAAAAGAACAATGAGTATGTCTGAAAACAAAACAACCAGTGAGACCTCAGATCATCATGAAACAGATGTTGAACTGGAAAACATGAATGATTTACCAGAACCCCAAGAAAAGAAAAATCGGTGGAAGCCTCTACTAATCTGGATTATTCCACTTATTGCGCTGCTGATTGCGCTTTCTTTGGCGGTGAAAGCACTACTTTCTAATGGACCAACCATTGAAGTATCTTTTCGTACCGCCGAAGGTTTAGTCGCAGGTAAAACAACAGTACGCTATAAGCAGGTAGACATTGGGGTGGTACGGCAAATCGATCTTGCAGAAGACCGATCTCATATTATTGCGCGCATTGATTTACGTAAGGATGCAAGCAATTTTGCT…	566	MIPLIPVNKRTMSMSENKTTSETSDHHETDVELENMNDLPEPQEKKNRWKPLLIWIIPLIALLIALSLAVKALLSNGPTIEVSFRTAEGLVAGKTTVRYKQVDIGVVRQIDLAEDRSHIIARIDLRKDASNFAAQDSRFWVVRPRIGTSGVSGIDTLLSGSYIEVDGGKSPEKKLEFTGLEIPPVITSDVPGKEFFLKADDLGSLDIGSPIYYRRINVGQITAYKLSDDGKSVELQTFIRAPYDKFVTTDTRFWQASGIDVTLNASGFNLDTQSLASIVAGGIAFGFPENSNATVAANKSRFNLWDSKAEALKEPDGLPRGVIMYFDHSLRGLAVGAPIDFMGIEIGSIKSINAEFYNNYKQIRMRVEAVIYPSRVENGQALNPNSDIFKDFVEHGWRA…	-	-	1358808	1360508	+	3e-134 gnl|CDD|225553 COG3008, PqiB, Paraquat-inducible protein B [General function prediction only].	4e-135 gnl|CDD|225553 COG3008, PqiB, Paraquat-inducible protein B [General function prediction only].	0.0e+00; gi|446535134|ref|WP_000612480.1| MULTISPECIES: mammalian cell entry protein [Acinetobacter calcoaceticus/baumannii complex]; gi|169152661|emb|CAP01660.1| paraquat-inducible protein [Acinetobacter baumannii SDF]; gi|322507465|gb|ADX02919.1| pqiB [Acinetobacter baumannii 1656-2]; gi|332738105|gb|EGJ68989.1| hypothetical protein HMPREF0022_01266 [Acinetobacter baumannii 6014059]; gi|3422394…	4e-11 gnl|CDD|217055 pfam02470, MCE, mce related protein. This family of proteins contains the mce (mammalian cell entry) proteins from Mycobacterium tuberculosis. The archetype (Rv0169), was isolated as being necessary for colonisation of, and survival within, the macrophage. This family contains proteins of unknown function from other bacteria.	8e-74 sp|P43671|PQIB_ECOLI Paraquat-inducible protein B OS=Escherichia coli (strain K12) GN=pqiB PE=2 SV=2	0.0e+00 tr|N8Y1G7|N8Y1G7_ACIBA Uncharacterized protein OS=Acinetobacter baumannii NIPH 60 GN=F961_00775 PE=4 SV=1	GO:0016021,integral to membrane;GO:0005886,plasma membrane	-	Paraquat-inducible protein B
PROKKA_01297	711	ATGAAAAATAAAAAGAACCGATCATTGCAACACTCTAAAGTAGCCAAATGGCTGCTTGGGAGTGGAGTGCTTTTGACAGCGATAGCCATGACAGCATGTTCTAGTTCACCAACACCAAACTATTATACGCTTACACCTAAAGTGACTCCGGTCTCGAACTCAACTGTGCAGGTGATTGAGGTCTTGCCGGTCGGGATCCCAGATCGTTTAGACCGTGCACCATTGGTGCTACAAGAGAGTAATGGTAAGTCGACTGTACTTGATAATGAGCGCTGGACATCGACTTTGGGTACACAATTACGCGATACCTTATCGGCGGGTTTGCAGCAAAAATTAGGAGCAATTGACAGTTATAGCAGTGGGCTTTCTGGAAACAATCAGCCTCTATATCGAGTTTCT…	236	MKNKKNRSLQHSKVAKWLLGSGVLLTAIAMTACSSSPTPNYYTLTPKVTPVSNSTVQVIEVLPVGIPDRLDRAPLVLQESNGKSTVLDNERWTSTLGTQLRDTLSAGLQQKLGAIDSYSSGLSGNNQPLYRVSTDFSHFDIVDNSNINVAVSWVVKRQIPPTQLESTNPKVISNRGAQLNCRIAFKQPIDQKAKKMEAIVSASNEAMSQIINTISSSIVALDSNKKMNINNGICSS	-	-	1360498	1361208	+	3e-22 gnl|CDD|217780 pfam03886, DUF330, Protein of unknown function (DUF330). The proteins in this family are uncharacterized. The proteins are 170-190 amino residues in length.	8e-19 gnl|CDD|225554 COG3009, COG3009, Uncharacterized protein conserved in bacteria [Function unknown].	1.8e-123; gi|446714042|ref|WP_000791373.1| MULTISPECIES: hypothetical protein [Acinetobacter calcoaceticus/baumannii complex]; gi|322507466|gb|ADX02920.1| putative signal peptid [Acinetobacter baumannii 1656-2]; gi|332738104|gb|EGJ68988.1| hypothetical protein HMPREF0022_01265 [Acinetobacter baumannii 6014059]; gi|342228940|gb|EGT93811.1| hypothetical protein ABNIH3_14569 [Acinetobacter baumannii…	6e-23 gnl|CDD|217780 pfam03886, DUF330, Protein of unknown function (DUF330). The proteins in this family are uncharacterized. The proteins are 170-190 amino residues in length.	-	1.0e-123 tr|A0A062GAM0|A0A062GAM0_ACIBA Uncharacterized protein OS=Acinetobacter baumannii 15827 GN=J530_1093 PE=4 SV=1	-	-	hypothetical protein
PROKKA_01298	729	ATGAAAACAATCGGGTTACTCGGCGGCATGAGCTGGGAGTCTACAGCACTTTACTATCAACAAATTAATAGAATGGTTCAGAACAAGTTAGGGAAACTACATTCAGCCAAAATCATTCTAAATAGTGTCGATTTTGAAGAAATAGCAGCATTACAATCGAAAGGTTTATGGCAAGAAGCTGGAGCCTACTTAGCTGAGCAAGCACAAAATTTAGAAAAAGCAGGGGCAGACTGTATTTTAGTCTGTACTAATACCATGCATAAGGTAGCACCTCAAATTGAAGATGCCATTACGGTTCCATTTATACATATTGCTGATGCCACAGCAAAAGAAATTTTAAGTCAAAATATCCGAAAAGTTGCACTGTTGGGAACCGCTTTCACCATGGAGCAAGACTTT…	242	MKTIGLLGGMSWESTALYYQQINRMVQNKLGKLHSAKIILNSVDFEEIAALQSKGLWQEAGAYLAEQAQNLEKAGADCILVCTNTMHKVAPQIEDAITVPFIHIADATAKEILSQNIRKVALLGTAFTMEQDFYKARLQDLGIEVIIPNDANRKIVHSIIYDELCLGVINPDSQHKYTTIVEELIGQGAEGIILGCTEICMLIGDIKFSVPLFDTTTIHAKEAVNFALEQKTAARSIAAGSV	-	-	1361401	1362129	+	2e-108 gnl|CDD|224707 COG1794, RacX, Aspartate racemase [Cell envelope biogenesis, outer membrane].	2e-109 gnl|CDD|224707 COG1794, RacX, Aspartate racemase [Cell envelope biogenesis, outer membrane].	4.1e-131; gi|446771353|ref|WP_000848609.1| MULTISPECIES: racemase [Acinetobacter calcoaceticus/baumannii complex]; gi|183210316|gb|ACC57714.1| Aspartate racemase [Acinetobacter baumannii ACICU]; gi|322507467|gb|ADX02921.1| Aspartate racemase [Acinetobacter baumannii 1656-2]; gi|332738103|gb|EGJ68987.1| aspartate racemase [Acinetobacter baumannii 6014059]; gi|342228939|gb|EGT93810.1| aspartate rac…	8e-39 gnl|CDD|216346 pfam01177, Asp_Glu_race, Asp/Glu/Hydantoin racemase. This family contains aspartate racemase, maleate isomerases EC:5.2.1.1, glutamate racemase, hydantoin racemase and arylmalonate decarboxylase EC:4.1.1.76.	2e-77 sp|P03813|YGEA_ECOLI Uncharacterized protein YgeA OS=Escherichia coli (strain K12) GN=ygeA PE=1 SV=1	2.3e-131 tr|A0A062G8K7|A0A062G8K7_ACIBA Aspartate racemase family protein OS=Acinetobacter baumannii 15827 GN=J530_1092 PE=3 SV=1	GO:0006520,cellular amino acid metabolic process;GO:0036361,racemase activity, acting on amino acids and derivatives	K01779-ko00250,Alanine, aspartate and glutamate metabolism;ko01054,Nonribosomal peptide structures	putative amino-acid racemase
PROKKA_01299	912	ATGTCAAAAAATTTAGCAACCTTGATTGGTTTAAGTGCCATCCTAATGTGGGCCTCTATGGTGGGTTTTGTAAAACATATTACGACTGCAATCGGTCCAGATGTTGGCATTACGCTAATCTATTCCTTAAGTGCTTTACTCCTGCTCATTATTTTTAGGGTGCCAAATTTTAAATTAATTTCTAAAAAATATTTGATTTTAGGGGCAATTTTATTTATTGCTTATGAGCTTTGCTTTTCGTTTGCACTTGCCTATTCAAAGACGGCGCAACAAGCGATTGAAGTAAGTATTGTAAACTACCTTTGGCCAAGCCTGACTGTTTTAGCTTTTGTTATTTTTAGAGAGTTAAAATTTAATGTGTTTATTATTTTAGGATTACTCATTTCAATTTCCGGTATC…	303	MSKNLATLIGLSAILMWASMVGFVKHITTAIGPDVGITLIYSLSALLLLIIFRVPNFKLISKKYLILGAILFIAYELCFSFALAYSKTAQQAIEVSIVNYLWPSLTVLAFVIFRELKFNVFIILGLLISISGIIFIQTGNGDFSLGRVVDNFHSNPLSYILAFIGAIIWAFYCVLTKKMGKGQNPISIFFLGVALTLWLKLLFSGQVSLPSLDLNTILSLIVASAAIGLGYAAWNIGIIHGNITMLVVASYFTPIISSLLAMLVLQTELSISFWQGTAMVTAGSLICWLSTNWAVIRSYFRIN	-	-	1362144	1363055	-	1e-119 gnl|CDD|183277 PRK11689, PRK11689, aromatic amino acid exporter; Provisional.	-	4.9e-158; gi|445964147|ref|WP_000042002.1| MULTISPECIES: hypothetical protein [Acinetobacter calcoaceticus/baumannii complex]; gi|183210315|gb|ACC57713.1| Permease of the drug/metabolite transporter (DMT) superfamily [Acinetobacter baumannii ACICU]; gi|322507468|gb|ADX02922.1| Putative membrane protein [Acinetobacter baumannii 1656-2]; gi|332738102|gb|EGJ68986.1| putative membrane protein [Acinet…	-	1e-85 sp|P46136|YDDG_ECOLI Aromatic amino acid exporter YddG OS=Escherichia coli (strain K12) GN=yddG PE=1 SV=3	2.8e-158 tr|A0A0R1BS74|A0A0R1BS74_9GAMM Uncharacterized protein OS=Acinetobacter nosocomialis GN=APC94_08010 PE=4 SV=1	GO:0015192,L-phenylalanine transmembrane transporter activity;GO:0015196,L-tryptophan transmembrane transporter activity;GO:0005302,L-tyrosine transmembrane transporter activity;GO:0016021,integral to membrane;GO:0005886,plasma membrane	-	Aromatic amino acid exporter YddG
PROKKA_01300	1368	ATGCTTACACGTTTTTTACTGCCGATTTTGGGCACTACCGTTTTAGTTACAGGCTGTGCTTCTTCCTCTCAATATCCGATTAACGAGAGTTATGGTCCTGAGCCAAAGTTACCTGAACCGAAAACAAGCTTATTTCCAACCGTAAATATAGCACCGGCACAAGGTTGGCCAAGTGGTGTGATGCCGACTCCGGCAGAAGGTTTAAAAGTAAAAGCATTTGCTAAAGGACTTGAGCACCCACGTTGGCTCTATGTATTACCAAATGGTGATGTGCTGGTGGCTGAAACGGATGCTCCGCCTAAACCTGAAGACAGCAAAGGGATTAAAGGCAAAATTATGACCTTCGTAATGAGACGGGCAGGATCATCTCATCCAAGTGCAAACCGAATTAGTTTACTC…	455	MLTRFLLPILGTTVLVTGCASSSQYPINESYGPEPKLPEPKTSLFPTVNIAPAQGWPSGVMPTPAEGLKVKAFAKGLEHPRWLYVLPNGDVLVAETDAPPKPEDSKGIKGKIMTFVMRRAGSSHPSANRISLLRDTNGDGIADQKTVFLKNLNSPFGMALVGNHLYVANTDSLMRFPYQEGETHITSTGTKVLDLPGGPLNHHWTKNVIANREGTKLYITVGSNSNVAENGLDQEKGRAQIMEFDIASGQSRPFATGLRNPNGMAWQPQSGKLWTVVNERDEIGSDLVPDYMTSVQDGAFYGWPYSYYGQHVDVRIKPQNPDMVARAIKPDYALGNHTASLGLAFYTAELMPQFRGGAFIGQHGSWNRKPHSGYKVIFVPFRSGQPSGPPQDILTGFLS…	-	-	1363406	1364773	+	9e-109 gnl|CDD|225044 COG2133, COG2133, Glucose/sorbosone dehydrogenases [Carbohydrate transport and metabolism].	1e-109 gnl|CDD|225044 COG2133, COG2133, Glucose/sorbosone dehydrogenases [Carbohydrate transport and metabolism].	2.4e-270; gi|446880547|ref|WP_000957803.1| MULTISPECIES: sorbosone dehydrogenase [Acinetobacter calcoaceticus/baumannii complex]; gi|183210314|gb|ACC57712.1| Glucose/sorbosone dehydrogenase [Acinetobacter baumannii ACICU]; gi|322507469|gb|ADX02923.1| L-sorbosone dehydrogenase [Acinetobacter baumannii 1656-2]; gi|332738101|gb|EGJ68985.1| L-sorbosone dehydrogenase [Acinetobacter baumannii 6014059];…	3e-14 gnl|CDD|219689 pfam07995, GSDH, Glucose / Sorbosone dehydrogenase. Members of this family are glucose/sorbosone dehydrogenases that possess a beta-propeller fold.	0.0 sp|Q44091|SNDH_ACELI L-sorbosone dehydrogenase OS=Acetobacter liquefaciens PE=4 SV=1	1.4e-270 tr|A0A062G656|A0A062G656_ACIBA Glucose / Sorbosone dehydrogenase family protein OS=Acinetobacter baumannii 15827 GN=J530_1090 PE=4 SV=1	GO:0048038,quinone binding;GO:0005975,carbohydrate metabolic process;GO:0016021,integral to membrane;GO:0005886,plasma membrane;GO:0016901,oxidoreductase activity, acting on the CH-OH group of donors, quinone or similar compound as acceptor	-	Soluble aldose sugar dehydrogenase YliI precursor
PROKKA_01301	438	ATGCAAATATTACGGTTATCTGATTACCCTCAATACAAAGAAATGGCTGCACAGTGGTTTTCTGAAAAATGGCAAATCCCTGTGGAAGCCTATCTTGAGAGTATTCAGATTTCCATTGATCAAAAGCATGCTATTCCACAGTGGTACATTGTTTTAAATAAAGATAAGTATTTAATTGCTGGAGCAGGAGTTATTGATAATGACTTCCATGAGCGTAAAGATTTAACACCAAACTTATGTGCTTTATTTGTAGAAGAGAACTATCGAAACCAAAATATTGCAAAACAGATTTTAGATTTTGTACGTGAAGACTTGAGTAATCAGGGCATCCAAACACTTTATTTAATAACAGACCATACCGAGTTTTATGAAAAATGTGGTTGGCGGTTTTTAACGTTG…	145	MQILRLSDYPQYKEMAAQWFSEKWQIPVEAYLESIQISIDQKHAIPQWYIVLNKDKYLIAGAGVIDNDFHERKDLTPNLCALFVEENYRNQNIAKQILDFVREDLSNQGIQTLYLITDHTEFYEKCGWRFLTLVKDEGTVANSRW	-	-	1364801	1365238	+	1e-08 gnl|CDD|216007 pfam00583, Acetyltransf_1, Acetyltransferase (GNAT) family. This family contains proteins with N-acetyltransferase functions such as Elp3-related proteins.	-	5.7e-80; gi|447089316|ref|WP_001166572.1| MULTISPECIES: acetyltransferase [Acinetobacter calcoaceticus/baumannii complex]; gi|385877838|gb|AFI94933.1| acetyltransferase, N-acetylglutamate synthase [Acinetobacter baumannii MDR-TJ]; gi|407188530|gb|EKE59769.1| acetyltransferase, N-acetylglutamate synthase [Acinetobacter baumannii ZWS1122]; gi|407188623|gb|EKE59861.1| acetyltransferase, N-acetylglut…	3e-09 gnl|CDD|216007 pfam00583, Acetyltransf_1, Acetyltransferase (GNAT) family. This family contains proteins with N-acetyltransferase functions such as Elp3-related proteins.	-	3.3e-80 tr|A0A0R1BKT2|A0A0R1BKT2_9GAMM Acetyltransferase OS=Acinetobacter nosocomialis GN=APC94_08020 PE=4 SV=1	-	-	Acetyltransferase (GNAT) family protein
PROKKA_01302	705	ATGAACCCATTCAAAGGCCGGCATTTTCAGCGTGACATCATTCTGTGGGCCGTACGCTGGTACTGCAAATACGGCATCAGTTACCGTGAGCTGCAGGAGATGCTGGCTGAACGCGGAGTGAATGTCGATCACTCCACGATTTACCGCTGGGTTCAGCGTTATGCGCCTGAAATGGAAAAACGGCTGCGCTGGTACTGGCGTAACCCTTCCGATCTTTGCCCGTGGCACATGGATGAAACCTACGTGAAGGTCAATGGCCGCTGGGCGTATCTGTACCGGGCCGTCGACAGCCGGGGCCGCACTGTCGATTTTTATCTCTCCTCCCGTCGTAACAGCAAAGCTGCATACCGGTTTCTGGGTAAAATCCTCAACAACGTGAAGAAGTGGCAGATCCCGCGA…	234	MNPFKGRHFQRDIILWAVRWYCKYGISYRELQEMLAERGVNVDHSTIYRWVQRYAPEMEKRLRWYWRNPSDLCPWHMDETYVKVNGRWAYLYRAVDSRGRTVDFYLSSRRNSKAAYRFLGKILNNVKKWQIPRFINTDKAPAYGRALALLKREGRCPSDVEHRQIKYRNNVIECDHGKLKRIINATLGFKSMKTAYATIKGIEVMRALRKGQASAFYYGDPLGEMRLVSRVFEM	-	-	1365275	1365979	+	5e-68 gnl|CDD|225853 COG3316, COG3316, Transposase and inactivated derivatives [DNA replication, recombination, and repair].	7e-69 gnl|CDD|225853 COG3316, COG3316, Transposase and inactivated derivatives [DNA replication, recombination, and repair].	4.4e-138; gi|762041894|gb|AJQ17567.1| transposase [Klebsiella pneumoniae]	6e-61 gnl|CDD|222261 pfam13610, DDE_Tnp_IS240, DDE domain. This DDE domain is found in a wide variety of transposases including those found in IS240, IS26, IS6100 and IS26.	3e-46 sp|P0A045|T431_STAAW Transposase for insertion sequence-like element IS431mec OS=Staphylococcus aureus (strain MW2) GN=tnp PE=3 SV=1	2.5e-138 tr|A0A0H3XCX2|A0A0H3XCX2_ECOLX Transposase OS=Escherichia coli PCN061 GN=PCN061_p6036 PE=4 SV=1	GO:0032196,transposition;GO:0006310,DNA recombination;GO:0015074,DNA integration;GO:0003677,DNA binding	-	Integrase core domain protein
PROKKA_01303	234	ATGAACCCATTCAAAGGCCGGCATTTTCAGCGTGACATCATTCTGTGGGCCGTACGCTGGTACTGCAAATACGGCACTGTTGCAAAGTTAGCGATGAGGCAGCCTTTTGTCTTATTCAAAGGCCTTACATTTCAAAAACTCTGCTTACCAGGCGCATTTCGCCCAGGGGATCACCATAATAAAATGCTGAGGCCTGGCCTTTGCGTAGTGCACGCATCACCTCAATACCTTTGA	77	MNPFKGRHFQRDIILWAVRWYCKYGTVAKLAMRQPFVLFKGLTFQKLCLPGAFRPGDHHNKMLRPGLCVVHASPQYL	-	-	1365870	1366103	-	-	2e-06 gnl|CDD|225853 COG3316, COG3316, Transposase and inactivated derivatives [DNA replication, recombination, and repair].	7.8e-36; gi|446823201|ref|WP_000900457.1| hypothetical protein [Acinetobacter baumannii]; gi|1001002708|gb|AML75013.1| hypothetical protein AYR70_12300 [Acinetobacter baumannii]	-	-	1.4e-32 tr|A0A0L6G378|A0A0L6G378_ACIBA Uncharacterized protein OS=Acinetobacter baumannii GN=RQ00_20085 PE=4 SV=1	-	-	hypothetical protein
PROKKA_01304	816	ATGAGCCATATTCAACGGGAAACGTCTTGCTCGAGGCCGCGATTAAATTCCAACCTGGATGCTGATTTATATGGGTATAGATGGGCTCGCGATAATGTCGGGCAATCAGGTGCGACAATCTATCGATTGTATGGGAAGCCCAATGCGCCAGAGTTGTTTCTGAAACATGGCAAAGGTAGCGTTGCCAATGATGTTACAGATGAGATGGTCAGACTAAACTGGCTGACGGCATTTATGCCTCTTCCGACCATCAAGCATTTTATCCGTACTCCTGATGATGCATGGTTACTCACCACTGCGATCCCCGGGAAAACAGCATTCCAGGTATTAGAAGAATATCCTGATTCAGGTGAAAATATTGTTGATGCGCTGGCAGTGTTCCTGCGCCGGTTGCATTCG…	271	MSHIQRETSCSRPRLNSNLDADLYGYRWARDNVGQSGATIYRLYGKPNAPELFLKHGKGSVANDVTDEMVRLNWLTAFMPLPTIKHFIRTPDDAWLLTTAIPGKTAFQVLEEYPDSGENIVDALAVFLRRLHSIPVCNCPFNSDRVFRLAQAQSRMNNGLVDASDFDDERNGWPVEQVWKEMHKLLPFSPDSVVTHGDFSLDNLIFDEGKLIGCIDVGRVGIADRYQDLAILWNCLGEFSPSLQKRLFQKYGIDNPDMNKLQFHLMLDEFF	-	-	1366233	1367048	+	4e-111 gnl|CDD|240171 cd05150, APH, Aminoglycoside 3'-phosphotransferase (APH). The APH subfamily is part of a larger superfamily that includes the catalytic domains of other kinases, such as the typical serine/threonine/tyrosine protein kinases (PKs), RIO kinases, actin-fragmin kinase (AFK), and phosphoinositide 3-kinase (PI3K). APH catalyzes the transfer of the gamma-phosphoryl group from ATP t…	3e-58 gnl|CDD|225771 COG3231, Aph, Aminoglycoside phosphotransferase [Translation, ribosomal structure and biogenesis].	1.5e-161; gi|445940471|ref|WP_000018326.1| MULTISPECIES: aminoglycoside O-phosphotransferase APH(3')-Ia [Bacteria]; gi|32479401|ref|NP_862254.1| AphA1-IAB [Corynebacterium striatum]; gi|38347934|ref|NP_941183.1| aminoglycoside 3'-phosphotransferase [Serratia marcescens]; gi|113706762|ref|YP_724481.1| aminoglycoside phosphotransferase [Escherichia coli]; gi|118614631|ref|YP_908414.1| phosphotransf…	4e-38 gnl|CDD|216618 pfam01636, APH, Phosphotransferase enzyme family. This family consists of bacterial antibiotic resistance proteins, which confer resistance to various aminoglycosides they include: aminoglycoside 3'-phosphotransferase or kanamycin kinase / neomycin-kanamycin phosphotransferase and streptomycin 3''-kinase or streptomycin 3''-phosphotransferase. The aminoglycoside phosphotransf…	0.0 sp|P00551|KKA1_ECOLX Aminoglycoside 3'-phosphotransferase OS=Escherichia coli GN=aphA1 PE=3 SV=2	8.4e-162 tr|G2JNK0|G2JNK0_ACIBA AphA1-IAB OS=Acinetobacter baumannii MDR-ZJ06 GN=ABZJ_p00004 PE=4 SV=1	GO:0016773,phosphotransferase activity, alcohol group as acceptor;GO:0046677,response to antibiotic;GO:0008910,kanamycin kinase activity;GO:0005524,ATP binding	-	Aminoglycoside 3'-phosphotransferase
PROKKA_01305	705	ATGAACCCATTCAAAGGCCGGCATTTTCAGCGTGACATCATTCTGTGGGCCGTACGCTGGTACTGCAAATACGGCATCAGTTACCGTGAGCTGCAGGAGATGCTGGCTGAACGCGGAGTGAATGTCGATCACTCCACGATTTACCGCTGGGTTCAGCGTTATGCGCCTGAAATGGAAAAACGGCTGCGCTGGTACTGGCGTAACCCTTCCGATCTTTGCCCGTGGCACATGGATGAAACCTACGTGAAGGTCAATGGCCGCTGGGCGTATCTGTACCGGGCCGTCGACAGCCGGGGCCGCACTGTCGATTTTTATCTCTCCTCCCGTCGTAACAGCAAAGCTGCATACCGGTTTCTGGGTAAAATCCTCAACAACGTGAAGAAGTGGCAGATCCCGCGA…	234	MNPFKGRHFQRDIILWAVRWYCKYGISYRELQEMLAERGVNVDHSTIYRWVQRYAPEMEKRLRWYWRNPSDLCPWHMDETYVKVNGRWAYLYRAVDSRGRTVDFYLSSRRNSKAAYRFLGKILNNVKKWQIPRFINTDKAPAYGRALALLKREGRCPSDVEHRQIKYRNNVIECDHGKLKRIINATLGFKSMKTAYATIKGIEVMRALRKGQASAFYYGDPLGEMRLVSRVFEM	-	-	1367161	1367865	+	5e-68 gnl|CDD|225853 COG3316, COG3316, Transposase and inactivated derivatives [DNA replication, recombination, and repair].	7e-69 gnl|CDD|225853 COG3316, COG3316, Transposase and inactivated derivatives [DNA replication, recombination, and repair].	4.4e-138; gi|762041894|gb|AJQ17567.1| transposase [Klebsiella pneumoniae]	6e-61 gnl|CDD|222261 pfam13610, DDE_Tnp_IS240, DDE domain. This DDE domain is found in a wide variety of transposases including those found in IS240, IS26, IS6100 and IS26.	3e-46 sp|P0A045|T431_STAAW Transposase for insertion sequence-like element IS431mec OS=Staphylococcus aureus (strain MW2) GN=tnp PE=3 SV=1	2.5e-138 tr|A0A0H3XCX2|A0A0H3XCX2_ECOLX Transposase OS=Escherichia coli PCN061 GN=PCN061_p6036 PE=4 SV=1	GO:0032196,transposition;GO:0006310,DNA recombination;GO:0015074,DNA integration;GO:0003677,DNA binding	-	Integrase core domain protein
PROKKA_01306	960	ATGAAAACCGCCACTGCGCCGTTACCACCGCTGCGTTCGGTCAAGGTTCTGGACCAGTTGCGTGAGCGCATACGCTACTTGCATTACAGTTTACGAACCGAACAGGCTTATGTCAACTGGGTTCGTGCCTTCATCCGTTTCCACGGTGTGCGTCACCCGGCAACCTTGGGCAGCAGCGAAGTCGAGGCATTTCTGTCCTGGCTGGCGAACGAGCGCAAGGTTTCGGTCTCCACGCATCGTCAGGCATTGGCGGCCTTGCTGTTCTTCTACGGCAAGGTGCTGTGCACGGATCTGCCCTGGCTTCAGGAGATCGGAAGACCTCGGCCGTCGCGGCGCTTGCCGGTGGTGCTGACCCCGGATGAAGTGGTTCGCATCCTCGGTTTTCTGGAAGGCGAGCAT…	319	MKTATAPLPPLRSVKVLDQLRERIRYLHYSLRTEQAYVNWVRAFIRFHGVRHPATLGSSEVEAFLSWLANERKVSVSTHRQALAALLFFYGKVLCTDLPWLQEIGRPRPSRRLPVVLTPDEVVRILGFLEGEHRLFAQLLYGTGMRISEGLQLRVKDLDFDHGTIIVREGKGSKDRALMLPESLAPSLREQLSRARAWWLKDQAEGRSGVALPDALERKYPRAGHSWPWFWVFAQHTHSTDPRSGVVRRHHMYDQTFQRAFKRAVEGTVAKLAMRQPFVLFKGLTFQKLCLPGAFRPGDHHNKMLRPGLCVVHASPQYL	-	-	1367756	1368715	-	1e-179 gnl|CDD|185315 PRK15417, PRK15417, integrase/recombinase; Provisional.	2e-14 gnl|CDD|227308 COG4974, XerD, Site-specific recombinase XerD [DNA replication, recombination, and repair].	1.2e-186; gi|487942920|ref|WP_002016386.1| class 1 integron integrase IntI1 [Acinetobacter baumannii]; gi|322507324|gb|ADX02778.1| intI [Acinetobacter baumannii 1656-2]; gi|395558174|gb|EJG24171.1| integron integrase [Acinetobacter baumannii OIFC189]; gi|587813853|gb|EXB05539.1| integron integrase family protein [Acinetobacter baumannii 1397084]; gi|587864825|gb|EXB54426.1| integron integrase fam…	2e-32 gnl|CDD|222176 pfam13495, Phage_integr_N2, Phage integrase, N-terminal SAM-like domain.	0.0 sp|P62592|INT2_SALTI Integrase/recombinase OS=Salmonella typhi GN=int PE=3 SV=1	6.8e-187 tr|A0A0N7BAZ3|A0A0N7BAZ3_ACIBA Class 1 integrons integrase truncated OS=Acinetobacter baumannii GN=intI1 PE=3 SV=1	GO:0006310,DNA recombination;GO:0046718,viral entry into host cell;GO:0015074,DNA integration;GO:0003677,DNA binding;GO:0075713,establishment of integrated proviral latency	-	Tyrosine recombinase XerC
PROKKA_01307	633	ATGTTACGCAGCAGCAACGATGTTACGCAGCAGGGCAGTCGCCCTAAAACAAAGTTAGGCATCACAAAGTACAGCATCGTGACCAACAGCAACGATTCCGTCACACTGCGCCTCATGACTGAGCATGACCTTGCGATGCTCTATGAGTGGCTAAATCGATCTCATATCGTCGAGTGGTGGGGCGGAGAAGAAGCACGCCCGACACTTGCTGACGTACAGGAACAGTACTTGCCAAGCGTTTTAGCGCAAGAGTCCGTCACTCCATACATTGCAATGCTGAATGGAGAGCCGATTGGGTATGCCCAGTCGTACGTTGCTCTTGGAAGCGGGGACGGATGGTGGGAAGAAGAAACCGATCCAGGAGTACGCGGAATAGACCAGTCACTGGCGAATGCATCA…	210	MLRSSNDVTQQGSRPKTKLGITKYSIVTNSNDSVTLRLMTEHDLAMLYEWLNRSHIVEWWGGEEARPTLADVQEQYLPSVLAQESVTPYIAMLNGEPIGYAQSYVALGSGDGWWEEETDPGVRGIDQSLANASQLGKGLGTKLVRALVELLFNDPEVTKIQTDPSPSNLRAIRCYEKAGFERQGTVTTPDGPAVYMVQTRQAFERTRSVA	-	-	1368817	1369449	+	7e-35 gnl|CDD|222196 pfam13523, Acetyltransf_8, Acetyltransferase (GNAT) domain. This domain catalyzes N-acetyltransferase reactions.	3e-17 gnl|CDD|224584 COG1670, RimL, Acetyltransferases, including N-acetylases of ribosomal proteins [Translation, ribosomal structure and biogenesis].	1.4e-116; gi|446869236|ref|WP_000946492.1| MULTISPECIES: AacA4 family aminoglycoside N(6')-acetyltransferase [Acinetobacter calcoaceticus/baumannii complex]; gi|333363742|gb|EGK45756.1| aminoglycoside 6'-N-acetyl transferase type Ib [Acinetobacter baumannii AB210]; gi|347593025|gb|AEP05746.1| Aac(6)-Ib [Acinetobacter baumannii MDR-ZJ06]; gi|385877841|gb|AFI94936.1| acetyltransferase, ribosomal pr…	2e-35 gnl|CDD|222196 pfam13523, Acetyltransf_8, Acetyltransferase (GNAT) domain. This domain catalyzes N-acetyltransferase reactions.	3e-141 sp|P19650|AAC6_KLEPN Aminoglycoside N(6')-acetyltransferase type 1 OS=Klebsiella pneumoniae GN=aacA4 PE=3 SV=1	8.3e-117 tr|G2JEW0|G2JEW0_ACIBA Aac(6)-Ib OS=Acinetobacter baumannii MDR-ZJ06 GN=ABZJ_01286 PE=4 SV=1	GO:0046677,response to antibiotic;GO:0008080,N-acetyltransferase activity;GO:0047663,aminoglycoside 6'-N-acetyltransferase activity	-	Aminoglycoside N(6')-acetyltransferase type 1
PROKKA_01308	633	ATGAAAAACTACTTTAACAGCCCTTTCAAAGGGGAACTTCTTTCTGAGCAAGTGAAAAATCCAAATATCAGAGTAGGCCGGTATAGCTATTACTCTGGCTACTATCACGGGCACTCATTTGATGAATGCGCGCGATACTTGCTTCCAGATCGTGATGACGTTGATAAATTGATCATTGGCAGCTTTTGTTCTATAGGAAGCGGGGCTTCCTTCATCATGGCTGGCAATCAGGGGCATCGGCATGACTGGGCATCATCCTTCCCCTTCTTCTATATGCAAGAGGAGCCTGCTTTCTCAAGAGCACTCGACGCCTTCCAAAGAGCAGGTGATACCGTCATTGGCAATGATGTCTGGATAGGCTCGGAGGCAATGATTATGCCTGGCATCAAAATTGGAGAC…	210	MKNYFNSPFKGELLSEQVKNPNIRVGRYSYYSGYYHGHSFDECARYLLPDRDDVDKLIIGSFCSIGSGASFIMAGNQGHRHDWASSFPFFYMQEEPAFSRALDAFQRAGDTVIGNDVWIGSEAMIMPGIKIGDGAVIGSRSLVTKDVEPYAIIGGNPAKQIKKRFSDEEISLLMEMEWWNWPLDKIKTAMPLLCSSNIFGLHKYWREFAV	-	-	1369542	1370174	+	2e-66 gnl|CDD|100040 cd03349, LbH_XAT, Xenobiotic acyltransferase (XAT): The XAT class of hexapeptide acyltransferases is composed of a large number of microbial enzymes that catalyze the CoA-dependent acetylation of a variety of hydroxyl-bearing acceptors such as chloramphenicol and streptogramin, among others. Members of this class of enzymes include Enterococcus faecium streptogramin A acetylt…	4e-36 gnl|CDD|223188 COG0110, WbbJ, Acetyltransferase (isoleucine patch superfamily) [General function prediction only].	2.3e-122; gi|919223865|ref|WP_052774969.1| type B chloramphenicol O-acetyltransferase, partial [Acinetobacter baumannii]	6e-10 gnl|CDD|189409 pfam00132, Hexapep, Bacterial transferase hexapeptide (six repeats).	7e-138 sp|P50869|CAT4_MORMO Chloramphenicol acetyltransferase OS=Morganella morganii GN=cat PE=3 SV=1	1.3e-122 tr|G2JEW2|G2JEW2_ACIBA Chloramphenicol acetyltransferase OS=Acinetobacter baumannii MDR-ZJ06 GN=ABZJ_01288 PE=4 SV=1	GO:0046677,response to antibiotic;GO:0008811,chloramphenicol O-acetyltransferase activity;GO:0016740,transferase activity	-	Chloramphenicol acetyltransferase
PROKKA_01309	780	GTGATCGCCGAAGTATCGACTCAACTATCAGAGGTAGTTGGCGTCATCGAGCGCCATCTCGAACCGACGTTGCTGGCCGTACATTTGTACGGCTCCGCAGTGGATGGCGGCCTGAAGCCACACAGTGATATTGATTTGCTGGTTACGGTGACCGTAAGGCTTGATGAAACAACGCGGCGAGCTTTGATCAACGACCTTTTGGAAACTTCGGCTTCCCCTGGAGAGAGCGAGATTCTCCGCGCTGTAGAAGTCACCATTGTTGTGCACGACGACATCATTCCGTGGCGTTATCCAGCTAAGCGCGAACTGCAATTTGGAGAATGGCAGCGCAATGACATTCTTGCAGGTATCTTCGAGCCAGCCACGATCGACATTGATCTGGCTATCTTGCTGACAAAA…	259	VIAEVSTQLSEVVGVIERHLEPTLLAVHLYGSAVDGGLKPHSDIDLLVTVTVRLDETTRRALINDLLETSASPGESEILRAVEVTIVVHDDIIPWRYPAKRELQFGEWQRNDILAGIFEPATIDIDLAILLTKAREHSVALVGPAAEELFDPVPEQDLFEALNETLTLWNSPPDWAGDERNVVLTLSRIWYSAVTGKIAPKDVAADWAMERLPAQYQPVILEARQAYLGQEEDRLASRADQLEEFVHYVKGEITKVVGK	-	-	1370244	1371023	+	5e-173 gnl|CDD|184296 PRK13746, PRK13746, aminoglycoside resistance protein; Provisional.	-	6.5e-143; gi|581035|emb|CAA26199.1| put. AAD (3)(9) precursor [Escherichia coli]	7e-50 gnl|CDD|205605 pfam13427, DUF4111, Domain of unknown function (DUF4111). Although the exact function of this domain is not known it frequently appears downstream of the family, Nucleotidyltransferase, pfam01909. It is also found in species associated with methicillin-resistant bacteria.	0.0 sp|P0AG05|S3AD_ECOLX Streptomycin 3''-adenylyltransferase OS=Escherichia coli GN=aadA PE=4 SV=1	3.7e-143 tr|A0A085JYS0|A0A085JYS0_SPHYA Adenylyltransferase OS=Sphingobium yanoikuyae GN=IH86_24765 PE=4 SV=1	GO:0046677,response to antibiotic;GO:0005524,ATP binding;GO:0009012,aminoglycoside 3''-adenylyltransferase activity	-	Streptomycin 3''-adenylyltransferase
PROKKA_01310	348	ATGAAAGGCTGGCTTTTTCTTGTTATCGCAATAGTTGGCGAAGTAATCGCAACATCCGCATTAAAATCTAGCGAGGGCTTTACTAAGCTTGCCCCTTCCGCCGTTGTCATAATCGGTTATGGCATCGCATTTTATTTTCTTTCTCTGGTTCTGAAATCCATCCCTGTCGGTGTTGCTTATGCAGTCTGGTCGGGACTCGGCGTCGTCATAATTACAGCCATTGCCTGGTTGCTTCATGGGCAAAAGCTTGATGCGTGGGGCTTTGTAGGTATGGGGCTCATAATTGCTGCCTTTTTGCTCGCCCGATCCCCATCGTGGAAGTCGCTGCGGAGGCCGACGCCATGGTGA	115	MKGWLFLVIAIVGEVIATSALKSSEGFTKLAPSAVVIIGYGIAFYFLSLVLKSIPVGVAYAVWSGLGVVIITAIAWLLHGQKLDAWGFVGMGLIIAAFLLARSPSWKSLRRPTPW	-	-	1371187	1371534	+	3e-28 gnl|CDD|201495 pfam00893, Multi_Drug_Res, Small Multidrug Resistance protein. This family is the Small Multidrug Resistance (SMR) family. Several members have been shown to export a range of toxins, including ethidium bromide and quaternary ammonium compounds, through coupling with proton influx.	3e-28 gnl|CDD|224987 COG2076, EmrE, Membrane transporters of cations and cationic drugs [Inorganic ion transport and metabolism].	7.8e-56; gi|446602081|ref|WP_000679427.1| MULTISPECIES: quaternary ammonium compound efflux SMR transporter QacE delta 1 [Bacteria]; gi|9507565|ref|NP_052896.1| putative ethidium bromide resistant protein [Shigella flexneri 2b]; gi|17158104|ref|NP_478073.1| QacEdelta1 protein [Corynebacterium glutamicum]; gi|17530629|ref|NP_511227.1| QacEdelta1 (plasmid) [Salmonella enterica subsp. enterica serov…	6e-29 gnl|CDD|201495 pfam00893, Multi_Drug_Res, Small Multidrug Resistance protein. This family is the Small Multidrug Resistance (SMR) family. Several members have been shown to export a range of toxins, including ethidium bromide and quaternary ammonium compounds, through coupling with proton influx.	5e-73 sp|P0AA23|EBR_SALTM Putative ethidium bromide resistance protein OS=Salmonella typhimurium GN=ebr PE=3 SV=1	4.5e-56 tr|A0A0F0SZZ4|A0A0F0SZZ4_9ENTR Ethidium bromide resistance protein OS=Enterobacter sp. 42324 GN=SS44_21860 PE=3 SV=1	GO:0016021,integral to membrane;GO:0005886,plasma membrane;GO:0006810,transport	-	Multidrug transporter EmrE
PROKKA_01311	840	ATGGTGACGGTGTTCGGCATTCTGAATCTCACCGAGGACTCCTTCTTCGATGAGAGCCGGCGGCTAGACCCCGCCGGCGCTGTCACCGCGGCGATCGAAATGCTGCGAGTCGGATCAGACGTCGTGGATGTCGGACCGGCCGCCAGCCATCCGGACGCGAGGCCTGTATCGCCGGCCGATGAGATCAGACGTATTGCGCCGCTCTTAGACGCCCTGTCCGATCAGATGCACCGTGTTTCAATCGACAGCTTCCAACCGGAAACCCAGCGCTATGCGCTCAAGCGCGGCGTGGGCTACCTGAACGATATCCAAGGATTTCCTGACCCTGCGCTCTATCCCGATATTGCTGAGGCGGACTGCAGGCTGGTGGTTATGCACTCAGCGCAGCGGGATGGCATC…	279	MVTVFGILNLTEDSFFDESRRLDPAGAVTAAIEMLRVGSDVVDVGPAASHPDARPVSPADEIRRIAPLLDALSDQMHRVSIDSFQPETQRYALKRGVGYLNDIQGFPDPALYPDIAEADCRLVVMHSAQRDGIATRTGHLRPEDALDEIVRFFEARVSALRRSGVAADRLILDPGMGFFLSPAPETSLHVLSNLQKLKSALGLPLLVSVSRKSFLGATVGLPVKDLGPASLAAELHAIGNGADYVRTHAPGDLRSAITFSETLAKFRSRDARDRGLDHA	-	-	1371528	1372367	+	0.0 gnl|CDD|184303 PRK13753, PRK13753, dihydropteroate synthase; Provisional.	3e-48 gnl|CDD|223371 COG0294, FolP, Dihydropteroate synthase and related enzymes [Coenzyme metabolism].	3.3e-153; gi|535161152|gb|EQT05842.1| dihydropteroate synthase type-1, partial [Escherichia coli HVH 173 (3-9175482)]	1e-64 gnl|CDD|216130 pfam00809, Pterin_bind, Pterin binding enzyme. This family includes a variety of pterin binding enzymes that all adopt a TIM barrel fold. The family includes dihydropteroate synthase EC:2.5.1.15 as well as a group methyltransferase enzymes including methyltetrahydrofolate, corrinoid iron-sulfur protein methyltransferase (MeTr) that catalyzes a key step in the Wood-Ljungdahl p…	0.0 sp|P0C003|DHP1_PSEAI Dihydropteroate synthase type-1 OS=Pseudomonas aeruginosa GN=sulI PE=3 SV=1	1.9e-153 tr|A0A070V0I6|A0A070V0I6_ECOLX Dihydropteroate synthase OS=Escherichia coli 2-177-06_S3_C2 GN=AC16_3546 PE=3 SV=1	GO:0046677,response to antibiotic;GO:0046656,folic acid biosynthetic process;GO:0046654,tetrahydrofolate biosynthetic process;GO:0004156,dihydropteroate synthase activity;GO:0046872,metal ion binding	K18974	Dihydropteroate synthase
PROKKA_01312	1542	ATGTCGCTGGCAAGGAACGCCACGGCGAGTCAATCGCCCACTCAAACAAACGGTTACGAACGCCACCAACCCGACCAGACGCTGCTCTACCAGCTGGTTGAGCAGCACTACCCAGCCTTCAAAGCCTCACTCGAAGCCCAAGGTCAACACCTGCCTCGCTACATCCAACAAGAATTCAACGACCTCCTCCAATGTGGCCGTCTGGAGTATGGTTTCATGCGGGTTCGCTGCGAGGATTGTCATCACGAGCGTCTGGTCGCCTTCAGCTGTAAACGACGCGGCTTTTGCCCTAGCTGCGGTGCCCGCCGGATGGCCGAGAGTGCGGCGCTGCTGATAGACGAAGTCTTCCCCAAGGAGCCCATTCGCCAGTGGGTGCTCAGCTTTCCTTTCCAGCTACGC…	513	MSLARNATASQSPTQTNGYERHQPDQTLLYQLVEQHYPAFKASLEAQGQHLPRYIQQEFNDLLQCGRLEYGFMRVRCEDCHHERLVAFSCKRRGFCPSCGARRMAESAALLIDEVFPKEPIRQWVLSFPFQLRFLLARHPQLMGQVLSIVYRTLSTHLIKKAGYTKASAQTGSVTLIQRFGSALNLNVHYHMLFLDGVYAEDDYGKQRFHRVKAPTYDELNTLAHTLSHRIARCMEKRGILERDAENTWLTLEEGEDDTLTQLHGASVTYRIAVGPQQGRKVFTLQTLPGREDKADSSSRVANHAGFSLHAGVMAEAHQRDKLERLCRYISRPAVSEKRLALTANGQVRYELKTPYRNGTTHVIFEPLDFIAKLAALVPKPRVNLTRFHGVFAPNSKHR…	-	-	1372772	1374313	+	1e-41 gnl|CDD|218363 pfam04986, Y2_Tnp, Putative transposase. Transposases are needed for efficient transposition of the insertion sequence or transposon DNA. This family includes transposases IS1294 and IS801. This is a rolling-circle transposase.	-	5.7e-300; gi|445972626|ref|WP_000050481.1| MULTISPECIES: transposase [Gammaproteobacteria]; gi|27383515|ref|NP_775048.1| hypothetical protein pCTX-M3_089 [Citrobacter freundii]; gi|116536720|ref|YP_724472.2| hypothetical protein pMUR050_014 [Escherichia coli]; gi|160431705|ref|YP_001552093.1| hypothetical protein MAK3.45 (plasmid) [Salmonella enterica subsp. enterica serovar Dublin]; gi|190410278…	2e-42 gnl|CDD|218363 pfam04986, Y2_Tnp, Putative transposase. Transposases are needed for efficient transposition of the insertion sequence or transposon DNA. This family includes transposases IS1294 and IS801. This is a rolling-circle transposase.	-	3.3e-300 tr|G2JNL4|G2JNL4_ACIBA Uncharacterized protein OS=Acinetobacter baumannii MDR-ZJ06 GN=ABZJ_p00018 PE=4 SV=1	GO:0006313,transposition, DNA-mediated;GO:0003677,DNA binding;GO:0004803,transposase activity	-	Putative transposase
PROKKA_01313	738	ATGCTAAAAGGCTTGTTCAAGTTGCCGCTGCGGGCGCTAGAAGGCTTCATTAACTCGTTGTTCCAACTGATGGCGGTGCCTTTGCAGTCGCCGGACTATAGCTGTATCAGCAAGCGCGCCAAGACCGTCGACATCAAGTACCGCCTCCCCAGCCAAGGCCCGGTGGCTCACTTGGTCATTGATGCCACCGGCCTCAAGGTCTATGGCGAAGGCGAATGGAAAATTCGCAAACACGGCAAGGAGAAGCGACGAGTGTGGCGCAAGCTCCACTTGGCGGTGGATGCCACAACCCATGCGGTCATCGCTGCCGAAGTCAGCCTGGAGACGGTGGCGGATAACGAGGTGTTACCGACGTTGCTCAACCCCTTACGACGCAAGATAAAACAGGTCAGCGCCGAT…	245	MLKGLFKLPLRALEGFINSLFQLMAVPLQSPDYSCISKRAKTVDIKYRLPSQGPVAHLVIDATGLKVYGEGEWKIRKHGKEKRRVWRKLHLAVDATTHAVIAAEVSLETVADNEVLPTLLNPLRRKIKQVSADGAYDTKACHALLKKKGAKATIPPRKNAAPWEEGHPRNEAVTALKAGELKQWKKDSGYHQRSIAETAMYRFKQLIGPTLSLRNYNAQVGEILAGVKVMNKLIGLGMPVRQPVN	-	-	1374649	1375386	+	9e-32 gnl|CDD|222354 pfam13737, DDE_Tnp_1_5, Transposase DDE domain. Transposase proteins are necessary for efficient DNA transposition. This domain is a member of the DDE superfamily, which contain three carboxylate residues that are believed to be responsible for coordinating metal ions needed for catalysis.	-	2.8e-135; gi|499403621|ref|WP_011091088.1| MULTISPECIES: transposase, partial [Enterobacteriaceae]; gi|27383516|ref|NP_775049.1| putative transposase [Citrobacter freundii]; gi|113706744|ref|YP_448598.1| putative transposase [Escherichia coli]; gi|300836980|ref|YP_003754034.1| putative ISEc28 transposase [Klebsiella pneumoniae]; gi|410502904|ref|YP_006939959.1| putative IS5 family transposase [Es…	2e-32 gnl|CDD|222354 pfam13737, DDE_Tnp_1_5, Transposase DDE domain. Transposase proteins are necessary for efficient DNA transposition. This domain is a member of the DDE superfamily, which contain three carboxylate residues that are believed to be responsible for coordinating metal ions needed for catalysis.	1e-92 sp|P03009|TRA2_ECOLX Probable transposase for transposon Tn903 OS=Escherichia coli PE=4 SV=1	1.6e-135 tr|G2JNL3|G2JNL3_ACIBA Putative transposase OS=Acinetobacter baumannii MDR-ZJ06 GN=ABZJ_p00017 PE=4 SV=1	GO:0006313,transposition, DNA-mediated;GO:0003677,DNA binding;GO:0004803,transposase activity	-	Transposase DDE domain protein
PROKKA_01314	774	ATGGATAAGAATGATGTTGTTAAGAAGATACTTGAATCAAAAAAGTACGAAAACCTTGATTCAGATATTGTTGAAAAGGTTGTTTCCATTTCTGAGAAGAAATATAAATTAAAGGAAGTTGAGAATTATTCTAAAAAGAAATTGCATCAAATATGGGGGTCTTACTATTCTGCCTATCCTAATTGGGATAAATTATTAAAAAAGTACAATCAGGGGCAGTTATCAATAGAAGATTTACTAAAGATTCATTCTTCGACGAATGAAAGAGTCGCAACATTAAATGACTTTTACACTTATGTATTTGGAAATATCAAACATGTCTCATCTATTTTAGATTTTGGTTGTGGCTTCAATCCATTAGCTTTATACCAATGGAATGAAAATGAAAAAATAATATAT…	257	MDKNDVVKKILESKKYENLDSDIVEKVVSISEKKYKLKEVENYSKKKLHQIWGSYYSAYPNWDKLLKKYNQGQLSIEDLLKIHSSTNERVATLNDFYTYVFGNIKHVSSILDFGCGFNPLALYQWNENEKIIYHAYDIDRAEIAFLSSIIGKLKTTIKYRFLNKESDVYKGTYDVVFLLKMLPVLKQQDVNILDFLQLFHTQNFVISFPIKSLSGKEKGMEENYQLWFESFTKGWIKILDSKVIGNELVYITSGFQK	-	-	1375712	1376485	+	1e-119 gnl|CDD|219292 pfam07091, FmrO, Ribosomal RNA methyltransferase (FmrO). This family consists of several bacterial ribosomal RNA methyltransferase (aminoglycoside-resistance methyltransferase) proteins.	-	2.9e-143; gi|522362367|gb|AGQ12362.1| hypothetical protein BJAB0868_p0105 [Acinetobacter baumannii BJAB0868]; gi|571751082|gb|ETR38598.1| aminoglycoside resistance 16S rRNA methyltransferase ArmA [Acinetobacter baumannii UH8807]; gi|571769552|gb|ETR56562.1| ribosomal RNA methyltransferase FmrO [Acinetobacter baumannii UH9907]; gi|571777664|gb|ETR64458.1| ribosomal RNA methyltransferase FmrO [Acin…	2e-120 gnl|CDD|219292 pfam07091, FmrO, Ribosomal RNA methyltransferase (FmrO). This family consists of several bacterial ribosomal RNA methyltransferase (aminoglycoside-resistance methyltransferase) proteins.	6e-33 sp|Q76G15|RMTB_SERMA 16S rRNA (guanine(1405)-N(7))-methyltransferase OS=Serratia marcescens GN=rmtB PE=1 SV=1	1.7e-143 tr|G2JNL2|G2JNL2_ACIBA 16S rRNA methylase OS=Acinetobacter baumannii MDR-ZJ06 GN=ABZJ_p00016 PE=4 SV=1	GO:0046677,response to antibiotic;GO:0008649,rRNA methyltransferase activity;GO:0031167,rRNA methylation	-	16S rRNA (guanine(1405)-N(7))-methyltransferase
PROKKA_01315	186	ATGTTCCCCAATCAACTAACATTTTATTTTAACTACAGAATTTCTGGGGATACCTCAGGTGGTTTGCAACTCTTTGGTTTAATTGGTTTGATTTATGGGCCAATTATTTTTGCGTTAACCATGGTGCTGTTACGGCTTTATACTATTGAGTTTAAAGATTTTCTGGAACGCCAAGACAATAGCTAA	61	MFPNQLTFYFNYRISGDTSGGLQLFGLIGLIYGPIIFALTMVLLRLYTIEFKDFLERQDNS	-	-	1376967	1377152	-	-	-	4.5e-26; gi|487953313|ref|WP_002026779.1| MULTISPECIES: hypothetical protein [Gammaproteobacteria]; gi|27383518|ref|NP_775051.1| hypothetical protein pCTX-M3_092 [Citrobacter freundii]; gi|113706755|ref|YP_724474.1| hypothetical protein pMUR050_017 [Escherichia coli]; gi|300836978|ref|YP_003754032.1| hypothetical protein pKP048_p039 [Klebsiella pneumoniae]; gi|410502907|ref|YP_006939962.1| hypoth…	-	-	2.6e-26 tr|G2JNL1|G2JNL1_ACIBA Uncharacterized protein OS=Acinetobacter baumannii MDR-ZJ06 GN=ABZJ_p00015 PE=4 SV=1	-	-	hypothetical protein
PROKKA_01316	1176	ATGAATGTAAAAGCTATGCTCGCTGATTTCCTCACCTTTGTCACGCCAAAATCAATGCATAAAGCCCGATTTTCGGTTTTGCTAGATGCGGTAACCGCCCTGGCAAAGGATGCGTGTTGCACCGTTACTGCGATTGGCCGGGCGATGCCTGGCTCTTCAGATAAGGTCAGTATCAAACGGGCAGATCGTCTACTCAATAATCCTAACCTGCAACGAGAGCTGCCATTGATTTATGCTGCGCTGACGGCTTCTATTGTTGGCCATAAAACTAAGCCGATGATTTTGGTTGACTGGAGCAATGCCGATACTGCCAAGCGACACTTTATCCTGCGTGCCAGCATTGCCGCTGACGGTAGAGCGTTGACTCTGCTACAGAAGATTGCCGCCGCAGAAGATTAT…	391	MNVKAMLADFLTFVTPKSMHKARFSVLLDAVTALAKDACCTVTAIGRAMPGSSDKVSIKRADRLLNNPNLQRELPLIYAALTASIVGHKTKPMILVDWSNADTAKRHFILRASIAADGRALTLLQKIAAAEDYTCPHLHGAFLKQLKAMLPKDCKPVIVTDAGFKVPWLKQVRKLGWHYVARVRGNVKLKLAEQDKFISVNQLYRQAKKDPKSVGKIMLAQTQHYETQAVLVGKGYKLLKRDKNKTYKEPWLLVSSLADCHGYADKIAKCYSSRMQIEESFRDQKSHRYGLGSDLHGTKKKSRLEILLLLAALVNWFHYLLGSAAEKAGLHLRYQANTVKNRRVLALNFLGILLCKEPKQRIRRQYYQQGLKQILQWVVQWDWAVIKQADS	-	-	1377210	1378385	+	-	-	9.6e-223; gi|487927985|ref|WP_002001451.1| MULTISPECIES: transposase [Enterobacteriaceae]; gi|27383519|ref|NP_775052.1| putative transposase [Citrobacter freundii]; gi|113706756|ref|YP_724475.1| putative transposase [Escherichia coli]; gi|300836977|ref|YP_003754031.1| putative ISEc29 transposase [Klebsiella pneumoniae]; gi|380083631|ref|YP_005351827.1| putative transposase [Providencia stuartii];…	-	-	5.5e-223 tr|G2JNL0|G2JNL0_ACIBA Putative transposase OS=Acinetobacter baumannii MDR-ZJ06 GN=ABZJ_p00014 PE=4 SV=1	GO:0006313,transposition, DNA-mediated;GO:0003677,DNA binding;GO:0004803,transposase activity	-	Transposase DDE domain protein
PROKKA_01317	1476	ATGAGTTTAATTATTAAAGCGAGAAACATACGCTTGGATTATGCTGGGCGTGATGTTTTGGATATTGATGAATTGGAAATTCACTCTTATGACCGTATTGGTCTTGTGGGTGATAACGGAGCAGGAAAGAGTAGTTTACTCAAAGTACTTAATGGCGAAATTGTTTTAGCCGAAGCGACATTACAGCGTTTTGGTGATTTTGCACATATCAGCCAACTGGGCGGAATCGAAATAGAAACGGTCGAAGACCGGGCAATGTTATCTCGCCTTGGTGTTTCCAATGTACAAAACGACACAATGAGTGGCGGAGAGGAAACTCGTGCAAAAATTGCTGCCGCATTTTCCCAACAAGTACATGGCATTCTAGCGGATGAACCAACCAGCCACCTTGATCTCAAT…	491	MSLIIKARNIRLDYAGRDVLDIDELEIHSYDRIGLVGDNGAGKSSLLKVLNGEIVLAEATLQRFGDFAHISQLGGIEIETVEDRAMLSRLGVSNVQNDTMSGGEETRAKIAAAFSQQVHGILADEPTSHLDLNGIDLLIGQLKAFDGALLVISHDRYFLDMVVDKIWELKDGKITEYWGGYSDYLRQKEEERQHQAVEYELMMKERERLESAVQEKRQQANRLDNKKKGEKSKNSTESAGRLGHAKMTGTKQRKLYQAAKSMEKRLAALEDIQAPEHLRSIRFRQSSALELHNKFPITADGLSLKFGSRTIFDDANFIIPLGAKVAITGSNGTGKTSLLKMISERADGLTISPKAEIGYFTQTGYKFNTHKSVLSFMQEECEYTVAEIRAVLASMGIGA…	-	-	1378784	1380259	+	8e-108 gnl|CDD|223562 COG0488, Uup, ATPase components of ABC transporters with duplicated ATPase domains [General function prediction only].	1e-108 gnl|CDD|223562 COG0488, Uup, ATPase components of ABC transporters with duplicated ATPase domains [General function prediction only].	7.0e-271; gi|445974657|ref|WP_000052512.1| MULTISPECIES: ABC-F type ribosomal protection protein Msr(E) [Gammaproteobacteria]; gi|27383520|ref|NP_775053.1| macrolide efflux protein [Citrobacter freundii]; gi|113706757|ref|YP_724476.1| macrolide efflux protein [Escherichia coli]; gi|170780397|ref|YP_001736316.1| macrolide efflux protein [Acinetobacter baumannii]; gi|300836976|ref|YP_003754030.1| m…	5e-13 gnl|CDD|221805 pfam12848, ABC_tran_2, ABC transporter. This domain is related to pfam00005.	7e-89 sp|P23212|MSRA_STAEP Erythromycin resistance ATP-binding protein MsrA OS=Staphylococcus epidermidis GN=msrA PE=3 SV=1	4.0e-271 tr|A0A031LJS3|A0A031LJS3_9GAMM ABC transporter OS=Acinetobacter sp. Ver3 GN=CL42_13370 PE=4 SV=1	GO:0046677,response to antibiotic;GO:0004871,signal transducer activity;GO:0016887,ATPase activity;GO:0005524,ATP binding;GO:0006200,ATP catabolic process	K18231-ko02010,ABC transporters	putative ABC transporter ATP-binding protein YheS
PROKKA_01318	885	ATGACAATTCAAGATATTCAATCACTTGCTGAAGCACACGGCTTGTTGCTTACGGACAAAATGAATTTCAATGAAATGGGCATTGATTTTAAGGTCGTTTTTGCTCTTGATACAAAGGGGCAACAATGGTTGCTGCGTATTCCTCGTCGTGATGGCATGAGGGAACAAATCAAGAAAGAAAAACGCATTTTAGAATTGGTAAAAAAACATCTTTCTGTAGAGGTTCCTGATTGGAGAATTTCATCTACAGAATTAGTGGCTTATCCCATACTTAAAGATAATCCTGTTTTAAATTTGGATGCTGAAACCTATGAAATAATTTGGAATATGGACAAAGATAGCCCGAAATACATAACATCTTTGGCAAAAACCTTATTTGAAATCCATAGTATTCCTGAA…	294	MTIQDIQSLAEAHGLLLTDKMNFNEMGIDFKVVFALDTKGQQWLLRIPRRDGMREQIKKEKRILELVKKHLSVEVPDWRISSTELVAYPILKDNPVLNLDAETYEIIWNMDKDSPKYITSLAKTLFEIHSIPEKEVRENDLKIMKPSDLRPEIANNLQLVKSEIGISEQLETRYRKWLDNDVLWADFTQFIHGDLYAGHVLASKDGAVSGVIDWSTAHIDDPAIDFAGHVTLFGEESLKTLIIEYEKLGGKVWNKLYEQTLERAAASPLMYGLFALETQNESLIVGAKAQLGVI	-	-	1380315	1381199	+	1e-103 gnl|CDD|240173 cd05152, MPH2', Macrolide 2'-Phosphotransferase (MPH2'). MPH2' is part of a larger superfamily that includes the catalytic domains of other kinases, such as the typical serine/threonine/tyrosine protein kinases (PKs), RIO kinases, actin-fragmin kinase (AFK), and phosphoinositide 3-kinase (PI3K). MPH2' catalyzes the transfer of the gamma-phosphoryl group from ATP to the 2'-hy…	6e-21 gnl|CDD|225714 COG3173, COG3173, Predicted aminoglycoside phosphotransferase [General function prediction only].	1.2e-164; gi|446077237|ref|WP_000155092.1| MULTISPECIES: macrolide 2'-phosphotransferase Mph(E) [Gammaproteobacteria]; gi|170780398|ref|YP_001736317.1| macrolide 2'-phosphotransferase [Acinetobacter baumannii]; gi|300836975|ref|YP_003754029.1| macrolide 2'-phosphotransferase [Klebsiella pneumoniae]; gi|410502910|ref|YP_006939965.1| macrolide 2'-phosphotransferase [Escherichia coli]; gi|410609217|…	2e-25 gnl|CDD|216618 pfam01636, APH, Phosphotransferase enzyme family. This family consists of bacterial antibiotic resistance proteins, which confer resistance to various aminoglycosides they include: aminoglycoside 3'-phosphotransferase or kanamycin kinase / neomycin-kanamycin phosphotransferase and streptomycin 3''-kinase or streptomycin 3''-phosphotransferase. The aminoglycoside phosphotransf…	2e-71 sp|P42242|YCBJ_BACSU Uncharacterized protein YcbJ OS=Bacillus subtilis (strain 168) GN=ycbJ PE=3 SV=2	6.7e-165 tr|A0A098Y8Z7|A0A098Y8Z7_9GAMM Macrolide 2'-phosphotransferase OS=Acinetobacter sp. MII GN=GS19_20185 PE=4 SV=1	GO:0016301,kinase activity;GO:0005524,ATP binding	-	Phosphotransferase enzyme family protein
PROKKA_01319	264	GTGGTTGGTGTTACGCTTACTTATCAAGAACAGATTGAAGCTATGCAGCGCTTACTAGAAGCACCAAAAGCCAATATGACTACCTTTACCGATCAGAGCTTTAAACAGGATATAGCAACGGATCCTCGGTCGGAACTAGCAACGAACTATGACGAATTGACTACTCCTCAGCAAGACAATAAGCGTATTCCTATCCCGGAGCATGTTGAACCAGAACAGAAGAAGAGAGGCTTCCTAAGCCGCTTTTTCCTTCCATATGGTTAG	87	VVGVTLTYQEQIEAMQRLLEAPKANMTTFTDQSFKQDIATDPRSELATNYDELTTPQQDNKRIPIPEHVEPEQKKRGFLSRFFLPYG	-	-	1381558	1381821	-	-	-	3.1e-41; gi|571777667|gb|ETR64461.1| hypothetical protein P684_0185, partial [Acinetobacter baumannii UH8907]	-	-	4.0e-41 tr|G2JNK7|G2JNK7_ACIBA Uncharacterized protein OS=Acinetobacter baumannii MDR-ZJ06 GN=ABZJ_p00011 PE=4 SV=1	-	-	hypothetical protein
PROKKA_01320	1500	GTGCCGACGCAAAAGCTTGAGCGGAAACTGGCGCAAAAAGATAAACGCATCGCCAAATTAGAGCGGGTTAACCAGCAACTGTCGGACAAGCTGCAGCAATTGCTGGAGCGTTACAACCTGAAGAAGTACCAGAAATTTAGCCCCAGCAGCGAGACCTACGAAGGTGATGGCGAAGTCTTAAATGAGGCCGAACAGCTGATTGAAGACGAGTCAGTAGCGACAGAGCCAGATAATCAGACGACCGAGAGCGCTGAGAAAGCCGCTAAGCCACGCCGCCCACGGATTGCCCCTGAGCTGCCGCGCGTTGATGTTATCCATGATATTGACGATAAAACCTGTACCTGCTGCGGCCATGCGCTGCATCAAATGGGTGAAGAAGTCAGTGAGCAACTCGAGTTC…	499	VPTQKLERKLAQKDKRIAKLERVNQQLSDKLQQLLERYNLKKYQKFSPSSETYEGDGEVLNEAEQLIEDESVATEPDNQTTESAEKAAKPRRPRIAPELPRVDVIHDIDDKTCTCCGHALHQMGEEVSEQLEFVPAQIRVLRNVRLKYSCRQCETNGTKVEIKIADVPPAVIPKSMATPSLLAQIISSKMHYGLPLYRQEQLFNQAGIELSRQTMSRWLISCAEKLKPLLALMKAELLKQPVLWADETTVNVLDVEKSTCYMWVYGCGLEQSTGPKLVLFDYQDSRSSIHPTDFLAGFAGYLQVDGYAGYEKTHATLVGCWAHARRKFVEAQKAQGKGKTGKADVALNHIQKLYALESQLKTVPPDKKYDARQTLAKPLLEQFKSWLDKSSESVTKESL…	-	-	1381843	1383342	-	5e-118 gnl|CDD|217337 pfam03050, DDE_Tnp_IS66, Transposase IS66 family. Transposase proteins are necessary for efficient DNA transposition. This family includes IS66 from Agrobacterium tumefaciens.	9e-23 gnl|CDD|225970 COG3436, COG3436, Transposase and inactivated derivatives [DNA replication, recombination, and repair].	1.7e-285; gi|935599185|ref|WP_054465357.1| hypothetical protein, partial [Acinetobacter baumannii]	1e-118 gnl|CDD|217337 pfam03050, DDE_Tnp_IS66, Transposase IS66 family. Transposase proteins are necessary for efficient DNA transposition. This family includes IS66 from Agrobacterium tumefaciens.	2e-73 sp|P55504|Y4JD_RHISN Uncharacterized protein y4jD OS=Rhizobium sp. (strain NGR234) GN=NGR_a03120 PE=3 SV=1	1.9e-284 tr|A0A0E1PQI7|A0A0E1PQI7_ACIBA Transposase OS=Acinetobacter baumannii NCGM 237 GN=AB237_1212 PE=4 SV=1	-	-	Transposase IS66 family protein
