# Supplementary material for: The Mechanism of Tigecycline Resistance in Acinetobacter baumannii Revealed by Proteomic and Genomic Analysis
Source: Int J Mol Sci. 2023 May 12;24(10):8652. doi: 10.3390/ijms24108652 (PMC10218405; doi:10.3390/ijms24108652)
Supplement: Supplementary file 1 [file ijms-24-08652-s001.zip › Table S6.xlsx]

## Sheet: Sheet1
Table S6 Differential proteins in 17978S hns deletion strain
Accession	Gene Name	Description	P-value	Fold Change (17978S△hns/17978S)
A0A013S1G1	J658_0721	Uncharacterized protein	0.011477	17.6916
A0A6H3SD12	ABKPCSM17A_00411	Uncharacterized protein (Fragment)	0.0002	12.8889
A0A385EUC2	BSF95_01574	Uncharacterized protein	0.006812	12.3333
A0A0B2XU24	NT90_12505	TPR repeat containing protein	0.006234	10.9048
A0A6I1P195	fbpA	Fur-regulated basic protein FbpA	0.0099	9.36269
A0A062II24	J596_0920	Putative surface antigen	0.000356	5.47411
A0A7U6DZ93	EGX83_02650	Restriction endonuclease subunit S	0.029216	5.33914
A0A7Z3E5M4	HKO16_11130	Chorismate mutase	0.006084	5.21118
A0A1E3M4U8	A7M79_13465	DUF4142 domain-containing protein	0.001143	4.83942
D0CCL9	HMPREF0010_02499	Uncharacterized protein	0.019329	4.69132
A0A2P1BBL6	CSB70_1258	Surface antigen	0.002264	4.42605
A0A7U4ICB3	ABLAC_22360	Uncharacterized protein	0.042928	4.33333
A0A062KWA4	J715_3806	Short chain dehydrogenase family protein	0.016959	4.24934
A0A7Z3I0P8	HKO16_09715	Aromatic ring-hydroxylating dioxygenase subunit alpha	0.005354	4.22876
A0A009KPV0	J522_2118	Uncharacterized protein	0.011543	4.22063
A0A7U4F7N1	M3Q_2319	Aromatic-ring-hydroxylating dioxygenase subunit beta	0.000606	4.18135
A0A158LVE2	F962_01342	Uncharacterized protein	0.005336	4.16129
B0V5C9	ABAYE1702	Uncharacterized protein	0.000907	4.06203
A0A3R9TLX0	EA686_22735	TetR family transcriptional regulator (Fragment)	0.02965	3.73815
A0A7Z3I076	katE	Catalase HPII	0.000345	3.70588
A0A7Z3E3S2	alr	Alanine racemase	0.005661	3.63499
A0A171EVL4	ACINNAV82_1583	Uncharacterized protein	0.008373	3.55695
A0A1E3M2E1	AT570_13620	Uncharacterized protein	0.044704	3.49944
D0C780	HMPREF0010_00610	Uncharacterized protein	0.018757	3.47928
A0A7H5NB15	GOD87_09670	Flavin oxidoreductase	0.025635	3.28266
A0A158LUM9	F962_01749	Uncharacterized protein	0.002017	3.26894
A0A336A7K9	AB945B12_02881	Signal peptide	0.017772	3.08682
A0A013U351	J658_0724	Catalase	0.005007	2.91389
A0A062DJL1	ansB	Glutaminase-asparaginase	0.002977	2.78788
A0A7U5A2T0	AT570_17160	Amidase	0.034038	2.7843
S3TCZ5	F910_01851	Uncharacterized protein	0.011168	2.71747
A0A0H4UG90	resP	Integrase	0.004335	2.71747
A0A7H1PHT4	H0N27_12170	TonB-dependent receptor	0.00908	2.71402
A0A7U4V971	AN158_14645	Head morphogenesis protein	0.002591	2.65297
A0A1S2FKH9	SAMEA104305351_02792	Manganese transporter NRAMP	0.023125	2.61011
A0A1E3M851	AT570_08930	Uncharacterized protein	0.010018	2.52113
A0A0B2XTA3	katE	Catalase	0.004831	2.4632
A0A7Z3E317	ata	Trimeric autotransporter adhesin Ata	0.013491	2.45125
A0A6H3TS30	clbF_16	Colibactin biosynthesis dehydrogenase ClbF	0.013136	2.43348
A0A013SRA3	maiA	Maleylacetoacetate isomerase	0.034605	2.37553
A0A204EMA3	B4R90_14560	Four-helix bundle copper-binding protein	0.006889	2.36417
A0A7U4BQ44	M3Q_3174	Uncharacterized protein	0.000145	2.11042
B0V4S9	gntT	High-affinity gluconate permease (GntP family)	0.031697	2.09598
A0A0J0ZP09	T630_1026	Uncharacterized protein	0.000845	2.0888
A0A7Z3HYW7	HKO16_06530	SUMF1/EgtB/PvdO family nonheme iron enzyme	0.02522	2.06513
A0A158LVA1	F962_00803	Uncharacterized protein	0.004545	2.03951
A0A1E3M5C0	A7M79_14035	Indolepyruvate ferredoxin oxidoreductase family protein	0.001507	1.99401
A0A7U3Y148	ACICU_02318	Uncharacterized protein	0.002189	1.9821
A0A7Z3I0C5	HKO16_13525	Cupin domain-containing protein	0.00674	1.9821
A0A7G6AKQ5	H2Q98_01670	DUF1311 domain-containing protein	0.012546	1.93612
A0A009KZH5	J522_3924	YadA-like family domain protein (Fragment)	0.008642	1.9347
A0A1E3M1Z1	A7M79_18780	Molecular chaperone	0.036315	1.92257
A0A6H3TPX6	bauA_2	TonB-dependent siderophore receptor BauA	0.043045	1.92184
A0A7Z2AES5	astB	AstB	0.018308	1.8681
A0A1E3M9K5	argD	Acetylornithine aminotransferase	0.000434	1.82885
A0A0N8Y3E2	CHQ89_14150	TonB-dependent siderophore receptor	0.003513	1.82685
A0A7Z7AFJ0	paaG	Enoyl-CoA hydratase, phenylacetic acid degradation	0.030853	1.7894
A0A009HN76	J512_2136	Bacterial extracellular solute-binding s, 3 family protein	0.008927	1.78746
A0A1S2GDV9	A7M79_06550	Protein beta	0.03802	1.76625
A0A062F7G4	J567_3202	TonB-dependent siderophore receptor family protein	0.004712	2.44148
A0A3S0L3C2	EKS29_04035	Type 1 glutamine amidotransferase domain-containing protein	0.00881	1.76625
A0A0J1DFZ9	T630_2116	MarR family protein	0.027372	1.7416
A0A009S6S7	J552_2789	Uncharacterized protein	0.043505	2.22581
A0A090B7C1	A7M90_04625	NirD/YgiW/YdeI family stress tolerance protein	0.04269	2.2077
T2HRJ9	-	Trehalose 6-phosphate phosphatase	0.003694	2.18471
A0A009G1M2	J517_2441	Subtilase family protein	0.024183	2.13401
B0VTZ9	otsA	Trehalose-6-phosphate synthase	0.03481	1.72294
A0A7U7JWX8	ABR2090_0657	Activator of Hsp90 ATPase homolog 1-like family protein	0.001115	1.71924
D0CCU3	gdhA	Glutamate dehydrogenase	0.00136	1.71622
A0A7I6UMA8	iutA	Ligand-gated channel protein	0.040221	1.71186
A0A7Z3HZ44	hutG	Formimidoylglutamase	0.025286	1.70088
A0A009KQ33	astD	N-succinylglutamate 5-semialdehyde dehydrogenase	0.010649	1.69724
A0A335HKQ9	yliI_1	L-sorbosone dehydrogenase	0.048004	1.68704
A0A7Z3E3Z4	HKO16_06390	Serine hydrolase	0.002294	1.67023
A0A7Z2C0A7	FE003_07035	Uncharacterized protein	0.005776	1.66845
A0A7H5P0C0	F9K57_09995	Uncharacterized protein	0.016894	1.65428
A0A656I8E0	astE	Succinylglutamate desuccinylase	0.005614	1.62878
B0VQ86	astA	Arginine succinyltransferase	0.010828	1.61952
D0C8X4	HMPREF0010_01532	Uncharacterized protein	0.031743	1.61097
A0A062SXF2	J812_1589	ABC transporter family protein	0.021828	1.59235
A0A1V1AMA2	Aba10324_10490	Alpha/beta hydrolase	0.013993	1.58398
A0A7U4C2X7	ABD1_19430	TonB-dependent siderophore receptor	0.04202	1.58129
A0A7U4VEB8	DU202_02108	Uncharacterized protein	0.004765	1.56511
A0A7G6AJ25	H2Q98_17405	TonB-dependent siderophore receptor	0.037816	1.55754
A0A7Z3I106	pgaA	Poly-beta-1,6 N-acetyl-D-glucosamine export porin PgaA	0.01349	1.55527
A0A1E3MBQ3	AT570_03210	VOC family protein	0.016336	1.55102
A0A7U4ZPA3	modA	Molybdate transporter	0.015909	1.54713
A0A6H3TSL8	AB945B12_02614	Uncharacterized protein	0.024566	1.5413
A0A5K6CPJ7	ABBFA_01165	Uncharacterized protein	0.017307	1.52462
A0A505ML89	ABR2091_1321	Dihydrodipicolinate synthase family protein	0.033126	1.51572
down-regulated proteins in 17978S hns deletion strain
Accession	Gene Name	Description	P-value	Fold Change
N9HME4	F922_03493	H-NS domain-containing protein	0.004488	0.14716
A0A062KZK2	J715_2700	Putative coenzyme A transferase	0.005343	0.386348
A0A6H3TKL7	chpD_3	Putative transcriptional regulator	0.03155	0.390473
A0A0B2XWG6	NT90_02500	Membrane protein	0.007262	0.440245
A0A1E3MA12	gabT	4-aminobutyrate transaminase	0.007453	0.455604
A0A009HA20	J517_0522	Glutathione S-transferase, C-terminal domain protein	0.003926	0.457726
A0A009L765	J522_1541	Putative coenzyme A transferase	0.047505	0.48258
B0VMZ2	ABSDF1729	Putative general secretion pathway protein G	0.043681	0.543
A0A1E3M6P1	A7M79_15080	Aldo/keto reductase	0.00144	0.546579
A0A009L9W2	hupB	DNA-binding protein HU-beta	0.039351	0.560062
A0A1S2G9Z4	dld	Quinone-dependent D-lactate dehydrogenase	0.033183	0.575423
A0A0Q1PYV0	CHQ89_09030	DEAD/DEAH box helicase	0.049497	0.576438
V5RB95	lldD	L-lactate dehydrogenase	0.032757	0.588562
A0A062L0N9	J715_2358	LysM domain-containing protein	0.004538	0.588562
A0A171EZF8	glcA	L-lactate permease	0.017553	0.604091
A0A3R9SEJ6	EA686_19050	Alkene reductase (Fragment)	0.025054	0.608608
A0A7U4DR00	araT	Aromatic amino acid aminotransferase	0.02055	0.610552
A0A6I1NRM9	FDF39_01170	Ferredoxin reductase	0.023454	0.60901
A0A0B2XP01	NT90_01735	NAD(+) diphosphatase	0.020724	0.619684
A0A654L0X8	ABZJ_02470	Type II toxin-antitoxin system RelB/DinJ family antitoxin	0.004472	0.620746
A0A5K6CNL2	ttcA	tRNA 2-thiocytidine biosynthesis protein TtcA	0.019999	0.621808
A3M1C6	murD	UDP-N-acetylmuramoylalanine-D-glutamate ligase	0.033388	0.623377
A0A009IKM9	J512_2387	Polyketide cyclase / dehydrase and lipid transport family protein	0.034486	0.624695
A0A800NSC4	AWN74_11045	Protease	0.005099	0.626678
A0A7Z2AB82	E1A86_06870	FAD-binding oxidoreductase	0.009359	0.628002
A0A009SEA0	lipA	Lipoyl synthase	0.018032	0.630399
A0A7G6AJX3	nuoG	NADH-quinone oxidoreductase	0.008132	0.631987
A0A009ETJ9	ftsQ	Cell division protein FtsQ	0.006604	0.642036
A0A7U5D8U9	putA	Transcriptional regulator	0.042052	0.643385
A0A0B2Y0E2	NT90_00715	Geranyl transferase	0.02462	0.644326
A0A6H3ELQ0	DVA69_00875	Aldehyde dehydrogenase	0.008401	0.645413
A0A3R9SFU1	lpxK	Tetraacyldisaccharide 4'-kinase	0.019461	0.650846
A0A7Z3E5N6	HKO16_12210	tRNA 5-hydroxyuridine modification protein YegQ	0.008451	0.653306
A0A656I8U0	leuA	2-isopropylmalate synthase	0.008252	0.663202
A0A7Z3E823	HKO16_18855	HAD-IA family hydrolase	0.009143	0.663894
A0A2I8CTH3	A4U85_05100	Murein L, D-transpeptidase	0.025967	0.66417
A0A5K1MKI9	F978_02236	Uncharacterized protein	0.01587	0.666667
